# Supplementary material for: Site-Specific Labeling of Endogenous Proteins Using CoLDR Chemistry
Source: J Am Chem Soc. 2021 Nov 24;143(48):20095–108. doi: 10.1021/jacs.1c06167 (PMC8662641; doi:10.1021/jacs.1c06167)
Supplement: Supplementary file 3 — ja1c06167_si_003.xlsx [file ja1c06167_si_003.xlsx]

## Sheet: Dataset S1A
Dataset S1A: Quantitation of non-cysteine containing peptides
		Data for DMSO-treated samples					Data for 1b-treated samples
Peptide	Sequence	Intensity 1	Intensity 2	Intensity 3	Average intensity	Confidence interval	Intensity 1	Intensity 2	Intensity 3	Average intensity	Confidence interval	1b/DMSO ratio
407-417	ELGTGQFGVVK	1.293e+10	1.2986e+10	1.3156e+10	1.3024e+10	2.92364e+08	1.4449e+10	1.3397e+10	1.5532e+10	1.44593e+10	2.6519e+09	1.11021			Correction factor	1.06999
423-430	GQYDVAIK	1.2379e+10	1.2081e+10	1.0401e+10	1.16203e+10	2.64915e+09	1.3906e+10	1.283e+10	1.4791e+10	1.38423e+10	2.43952e+09	1.19122
434-447	EGSMSEDEFIEEAK	1.3844e+10	1.3154e+10	1.6304e+10	1.4434e+10	4.11325e+09	1.4117e+10	1.4698e+10	1.5452e+10	1.47557e+10	1.66284e+09	1.02229
448-456	VMMNLSHEK	2.9214e+09	3.2207e+09	3.1646e+09	3.10223e+09	3.95218e+08	3.19e+09	3.101e+09	3.6322e+09	3.30773e+09	7.0673e+08	1.06624
537-544	VSDFGLSR	1.2093e+10	1.2501e+10	1.0966e+10	1.18533e+10	1.97507e+09	1.3365e+10	1.1419e+10	1.3245e+10	1.26763e+10	2.70904e+09	1.06943
545-558	YVLDDEYTSSVGSK	1.4521e+10	1.4753e+10	1.3998e+10	1.4424e+10	9.60693e+08	1.3951e+10	1.6087e+10	1.6323e+10	1.54537e+10	3.24598e+09	1.07139
563-573	WSPPEVLMYSK	3.8214e+09	3.8318e+09	5.0585e+09	4.23723e+09	1.76685e+09	4.7665e+09	4.1825e+09	4.2479e+09	4.39897e+09	7.94852e+08	1.03817
578-595	SDIWAFGVLMWEIYSLGK	2.1116e+07	1.795e+07	5.0819e+07	2.99617e+07	4.5043e+07	2.9239e+07	2.4151e+07	3.8639e+07	3.06763e+07	1.82588e+07	1.02385
601-615	FTNSETAEHIAQGLR	2.0186e+10	2.1755e+10	2.2706e+10	2.1549e+10	3.16126e+09	2.3122e+10	2.2348e+10	1.9932e+10	2.18007e+10	4.13346e+09	1.01168
616-625	LYRPHLASEK	2.4985e+09	2.6952e+09	2.1231e+09	2.43893e+09	7.22052e+08	3.1223e+09	2.9198e+09	2.2589e+09	2.767e+09	1.12165e+09	1.13451
638-645	ADERPTFK	4.5472e+09	4.0552e+09	4.1937e+09	4.26537e+09	6.30254e+08	4.4886e+09	3.8112e+09	4.8119e+09	4.37057e+09	1.26861e+09	1.02466
646-659	ILLSNILDVMDEES	3.6357e+09	9.1632e+09	9.35269e+09	7.38386e+09	8.06696e+09	6.87119e+09	6.24959e+09	1.0719e+10	7.94659e+09	6.0141e+09	1.07621

## Sheet: Dataset S1B
Dataset S1B: Quantitation of iodoacetamide labeled cysteine containing peptides
		Data for DMSO-treated samples					Data for 1b-treated samples
Peptide	Sequence	Intensity 1	Intensity 2	Intensity 3	Average intensity	Confidence interval	Intensity 1	Intensity 2	Intensity 3	Average intensity	Confidence interval		1b/DMSO ratio after correction	Confidence interval for ratio
457-466	LVQLYGVCTK	9.7161e+09	8.78841e+09	9.73449e+09	9.413e+09	1.34389e+09	9.56851e+09	1.0248e+10	7.09329e+09	8.96993e+09	4.12454e+09		0.890589	0.428795
467-487	QRPIFIITEYMANGCLLNYLR	1.4913e+08	3.3255e+08	6.1741e+07	1.8114e+08	3.43341e+08	1.4898e+07	1.9868e+07	1.8921e+07	1.78957e+07	6.55536e+06		0.0923313	0.178247
493-503	FQTQQLLEMCK	7.307e+09	8.6615e+09	8.1012e+09	8.02324e+09	1.69073e+09	3.6819e+09	6.89919e+09	1.4888e+09	4.0233e+09	6.7601e+09		0.46865	0.793613
504-515	DVCEAMEYLESK	8.1681e+09	6.0687e+09	7.7166e+09	7.3178e+09	2.74511e+09	2.871e+09	6.0004e+09	8.4026e+08	3.23722e+09	6.45748e+09		0.413436	0.839162
526-536	NCLVNDQGVVK	2.4313e+08	1.8301e+08	2.4167e+08	2.22603e+08	8.51974e+07	1.8438e+08	1.9914e+08	1.3408e+08	1.72533e+08	8.47329e+07		0.724365	0.451014
626-637	VYTIMYSCWHEK	4.0936e+09	4.4816e+09	4.0344e+09	4.2032e+09	6.03429e+08	4.7707e+09	3.6534e+09	1.4931e+09	3.30573e+09	4.13914e+09		0.735028	0.926366

## Sheet: Dataset S2A
Dataset S2A: The ratio of fluorescence of BTK-1h and BTK-1h with previously reported BTK binders at 620 nm and the ratio of fluorescence of BTK-1h with inhibitors at 650 nm and 620 nm.
BTK Inhibition reported in luminescence assay*	CAS number	Compound name	FI (BTK-1h)/FI (BTK-1h+Inhibitor) at 620 nm	FI (650)/FI (620)
133.1	803712-79-0	PCM-0094986-002	1.01969	4.74419
125.3	314-13-6	PCM-0214845-001	7.12146
124.3	1231889-53-4	PCM-0216034-001	1.02677	1.20801
123.4	849217-68-1	PCM-0094920-004	1.12139	1.09701
123.4	849217-68-1	PCM-0094920-004	1.12484	1.08032
119.3	1092364-38-9	PCM-0215416-001	1.08202	1.02321
117.4	1227962-62-0	PCM-0215850-001	1.01625	1.15081
116.6	1604810-83-4(free base)	PCM-0213464-002	2.34084	2.74538
115.9	1033769-28-6	PCM-0215372-001	1.00274	1.5507
115.8	2095393-15-8	PCM-0216245-001	2.9215	3.79464
114.5	1421783-64-3	PCM-0215209-001	1.6661	1.79852
111	952021-60-2	PCM-0095372-002	1.44096	2.04014
111	1229582-33-5	PCM-0215377-001	1.03974	1.4774
110.4	22608-11-3	PCM-0216521-001	0.962064	2.13389
109.7	1050500-29-2	PCM-0095229-002	1.03916	0.928173
109	468740-43-4	PCM-0214699-001	1.09304	1.23457
107.6	849217-64-7	PCM-0094896-002	1.66872	1.43628
105.5	905973-89-9	PCM-0215199-001	1.02536	0.989779
102.8	194423-06-8	PCM-0215449-001	1.05635	1.00894
102.8	1108743-60-7	PCM-0215551-001	1.03768	0.975485
102.7	167465-36-3	PCM-0095161-003	1.11464	0.933496
102.1	1010085-13-8	PCM-0095334-002	1.34697	1.3013
101.4	1254473-64-7	PCM-0215376-001	1.15557	1.5356
101.2	89226-75-5	PCM-0090281-005	1.07195	1.35656
100.4	173932-75-7	PCM-0216347-001	1.01148	1.07391
100.4	1538604-68-0	PCM-0215508-001	1.04097	1.04312
99.3	905586-69-8	PCM-0095250-002	1.03021	1.21477
99.3	1346607-05-3	PCM-0215555-001	1.0396	1.01912
98.6	1020172-07-9	PCM-0095514-002	1.37449	1.15646
98.6	106566-58-9	PCM-0215721-001	1.03823	1.1548
98.1	1137359-47-7	PCM-0215463-001	1.01971	0.972571
98.1	328998-25-0	PCM-0095764-003	0.998953	1.23253
97.9	302962-49-8	PCM-0094921-005	2.80737	4.71931
97.9	302962-49-8	PCM-0094921-005	2.79291	4.59874
97.3	15401-69-1	PCM-0216489-001	0.986242	1.20288
97.3	1609402-14-3	PCM-0215679-001	1.03338	1.49101
97.2	1439901-97-9	PCM-0215793-001	1.21336	1.20302
97.2	380843-75-4	PCM-0094911-003	2.70193	3.72898
97.2	1351635-67-0	PCM-0215519-001	2.54433	4.40415
96.6	257933-82-7	PCM-0095063-002	1.03618	0.972077
95.9	1221713-92-3	PCM-0215493-001	1.0338	1.1367
95.2	1420477-60-6	PCM-0215622-001	1.1811	1.09454
94.5	944118-01-8	PCM-0215550-001	1.08581	1.09317
93.8	896466-04-9	PCM-0094942-002	1.79846	2.2858
93.8	1345098-78-3	PCM-0215745-001	1.19418	1.79409
92.7	1005264-47-0	PCM-0215738-001	0.97387	3.78947
92.4	635702-64-6	PCM-0094944-004	1.03891	1.00397
92.4	1239875-86-5	PCM-0215633-001	1.06157	1.1215
92.4	943319-70-8	PCM-0095174-003	1.07545	1.02153
91.7	1421373-98-9	PCM-0215489-001	1.03077	1.10135
91.7	1214265-56-1	PCM-0095023-002	1.01965	1.14947
91	934353-76-1	PCM-0095056-003	1.94263	3.07445
91	1375465-09-0	PCM-0215208-001	1.02787	1.1509
91	934353-76-1	PCM-0095056-003	1.95637	2.69722
91	1448232-80-1	PCM-0215788-001	1.03999	1.04594
90.3	1202757-89-8	PCM-0095787-002	1.28807	1.56907
90.3	728033-96-3	PCM-0094951-002	1.04543	1.16727
89	1097917-15-1	PCM-0215273-001	1.32726	1.87672
89	1213269-23-8	PCM-0095043-002	1.03847	0.97035
88.8	1225278-16-9	PCM-0216116-001	1.09212	1.3565
88.3	1633044-56-0	PCM-0215559-001	1.04136	1.07177
88	67416-61-9	PCM-0216599-001	1.03712	0.91085
87.2	30484-77-6	PCM-0065210-003	1.03636	0.852629
86.9	860352-01-8	PCM-0095092-003	1.13748	1.10533
86.2	873225-46-8	PCM-0095335-002	1.71517	1.96835
85.7	20347-71-1	PCM-0215931-001	1.18118	7.65766
85.6	2348-82-5	PCM-0214886-001	1.03757	0.997945
85.5	1369761-01-2	PCM-0215389-001	1.12017	1.23268
85.5	827318-97-8	PCM-0094888-003	1.3808	1.66133
85.5	82640-04-8	PCM-0065394-003	1.01837	1.37776
84.9	1469337-95-8	PCM-0215367-001	1.00414	1.11063
84.8	939791-38-5	PCM-0095340-005	1.02772	1.13548
84.8	129497-78-5	PCM-0214716-001	1.04235	1.23892
84.8	491-70-3	PCM-0086559-001	1.0702	2.12485
84.8	439081-18-2	PCM-0094907-003	1.08395	0.925394
84.8	312636-16-1	PCM-0095692-002	1.00859	1.02259
84.2	22910-60-7	PCM-0216327-001	1.30759	3.10125
84.1	128-57-4	PCM-0086913-003	1.81967
84.1	475108-18-0	PCM-0094927-002	1.05013	1.12306
84	845533-86-0	PCM-0215093-001	1.06748	1.14779
83.4	215543-92-3	PCM-0216652-001	1.06141	1.50457
82.8	148741-30-4	PCM-0064936-001	1.03697	0.933496
82.6	123-30-8	PCM-0216110-001	1.00471	1.31111
82.1	601514-19-6	PCM-0095147-003	1.10652	1.61597
81.1	1365888-06-7	PCM-0216010-001	1.14239	1.57984
80.9	91599-74-5	PCM-0214706-001	1.03003	1.75388
80.7	927880-90-8	PCM-0214666-001	1.01292	1.09227
80.3	125314-13-8	PCM-0215795-001	1.06249	1.70123
80.2	496775-61-2	PCM-0214811-001	1.00909	1.07342
80.2	496775-61-2	PCM-0214811-001	1.02356	1.00814
80	603288-22-8	PCM-0215438-001	1.0465	0.984651
79.5	30675-13-9	PCM-0215201-001	0.93524	25.7359
79.5	1421227-52-2	PCM-0215388-001	1.14508	1.01358
79.5	1059734-66-5	PCM-0095748-002	1.08795	1.26352
79.4	491-67-8	PCM-0214670-001	1.07225	2.02824
79.3	178307-42-1	PCM-0216015-001	1.01968	1.14731
78.6	1246560-33-7	PCM-0215385-001	1.14934	1.18421
77.9	331771-20-1	PCM-0094881-002	1.07918	1.08901
77.8	25875-50-7	PCM-0215125-001	1.00188	1.17444
77.2	1256493-34-1	PCM-0215496-001	0.937211	10.1124
76.6	no	PCM-0215435-001	1.79546	8.26804
76.4	1395084-25-9	PCM-0215414-001	1.00829	1.17978
75.7	5578-73-4	PCM-0065605-002	1.00329	1.39905
75.5	19774-82-4	PCM-0064561-003	1.01844	1.02791
74.9	1256388-51-8	PCM-0215396-001	1.04964	0.898256
74.1	1609281-86-8	PCM-0215541-001	1.46673	2.05673
74.1	413611-93-5	PCM-0215806-001	1.00974	1.01746
73.8	1508250-71-2	PCM-0215804-001	1.06876	1.04522
73.8	103177-37-3	PCM-0095155-002	1.50629	1.50309
73.8	871026-44-7	PCM-0095364-002	1.05978	0.885365
73.4	1132935-63-7	PCM-0216081-001	1.03093	0.951108
73.4	480-19-3	PCM-0216402-001	1.05055	1.5271
73.4	113104-25-9	PCM-0215705-001	1.01972	7.09977
73.2	25507-04-4	PCM-0215167-001	0.990206	0.589925
73.2	171500-79-1	PCM-0215113-001	1.09655	0.772376
73.1	1146618-41-8	PCM-0094983-002	1.08494	1.06609
72.4	898044-15-0	PCM-0095819-002	1.0756	0.990772
72.4	1346242-81-6	PCM-0215747-001	1.0629	1.10485
71.7	937272-79-2	PCM-0215268-001	1.2233	1.36412
71.7	1001350-96-4	PCM-0214698-001	1.03118	1.02688
71.7	936091-26-8	PCM-0095461-002	1.09609	1.38505
70.3	529-53-3	PCM-0216408-001	1.08084	4.39403
70.3	59870-68-7	PCM-0214974-001	1.0065	1.12999
70.3	1338540-63-8(free base)	PCM-0215772-001	1.06292	1.10211
70.3	742112-33-0	PCM-0094886-003	1.09512	1.03729
70	123524-52-7	PCM-0095544-002	1.0184	1.1262
70	137975-06-5	PCM-0095424-002	1.02102	1.03417
68.7	107534-93-0	PCM-0216424-001	1.02523	0.922354
68.7	1456632-40-8	PCM-0095763-002	1.04002	1.02571
67.7	34157-83-0	PCM-0214611-001	1.01376	0.942234
67.7	520-18-3	PCM-0087037-002	1.03113	0.933041
67.6	1025720-94-8	PCM-0095122-003	1.1222	1.12529
67.2	1341200-45-0	PCM-0215510-001	1.14976	1.22107
66.2	1792999-26-8	PCM-0215798-001	1.0276	1.28534
65.5	398493-79-3	PCM-0095127-002	1.09631	1.11671
64.9	418805-02-4	PCM-0095807-002	1.07697	2.73875
64.9	299-11-6	PCM-0216061-001	1.04456	1.05868
64.8	1197958-12-5	PCM-0215177-001	1.15792	1.08322
64.1	477-85-0	PCM-0216457-001	1.02177	1.08507
63.8	520-36-5	PCM-0064643-001	1.03586	0.839575
62.3	101827-46-7	PCM-0086068-001	1.02858	0.997197
61.4	1163719-56-9	PCM-0215780-001	1.03882	1.12269
61	20243-59-8	PCM-0216461-001	1.06306	2.38504
60.7	667463-85-6	PCM-0215536-001	1.01946	1.01271
60	896720-20-0	PCM-0213398-002	1.03322	1.00651
60	702675-74-9	PCM-0095061-002	1.05507	1.86007
59.9	20156	PCM-0085937-002	1.03327	1.11273
59.9	132203-70-4	PCM-0065102-001	1.03487	0.860421
59.5	1085412-37-8	PCM-0215476-001	1.53863	2.67132
59.5	587841-73-4	PCM-0095801-002	1.02408	0.89205
59.5	1956356-56-1	PCM-0215696-001	1.01985	0.995834
59.3	1416324-85-0	PCM-0216058-001	1.01185	1.37361
57.9	2070015-26-6	PCM-0215812-001	1.02852	0.613276
57.2	693228-63-6	PCM-0095025-002	1.07142	1.27436
57.1	1054543-47-3	PCM-0215748-001	1.0289	0.981461
56.8	944261-79-4	PCM-0095366-002	1.04053	1.0001
56.6	1229236-86-5	PCM-0095222-002	1.04461	1.03016
56	1377049-84-7	PCM-0214920-001	1.02548	0.857744
55.9	557782-81-7	PCM-0215753-001	1.02186	0.980926
55.6	923604-59-5	PCM-0215097-001	1.05315	0.992282
55.3	11137608-69-5	PCM-0095760-002	1.05449	0.791803
55.2	487-52-5	PCM-0095622-002	1.03006	1.0597
54.5	118409-57-7	PCM-0064867-001	1.01277	0.9306
54.1	19879-32-4	PCM-0216180-001	1.01512	1.0081
54.1	307510-92-5	PCM-0095759-002	1.26208	1.08257
54.1	56932-43-5	PCM-0215685-001	1.02696	1.28103
53.8	915769-50-5	PCM-0094915-004	1.01456	1.04816
53.8	915769-50-5	PCM-0094915-004	1.02763	1.07308
53.8	1191951-57-1	PCM-0095111-002	1.04236	1.10701
53.7	72496-41-4	PCM-0214749-001	1.01189	0.771092
53.7	145040-37-5	PCM-0090385-001	1.07619	0.856831
53.3	1216941-48-8	PCM-0216057-001	1.05343	0.961206
52.5	68027-15-6	PCM-0216539-001	1.04781	0.750294
52.5	1095253-39-6	PCM-0095802-002	1.03077	1.02447
52.4	252916-29-3	PCM-0095149-002	1.03627	0.979482
52.1	122883-93-6	PCM-0065598-003	1.05455	1.0625
51.7	1254036-71-9	PCM-0213407-002	1.04167	0.916717
51.7	181223-80-3	PCM-0216653-001	0.994637	1.60883
51.7	518303-20-3	PCM-0215378-001	0.900206	1.91214
51	70476-82-3	PCM-0065547-003	1.01909	1.44921
*Reddi, R. N.; Resnick, E.; Rogel, A.; Rao, B. V.; Gabizon, R.; Goldenberg, K.; Gurwicz, N.; Zaidman, D.; Plotnikov, A.; Barr, H.; Shulman, Z.; London, N. Tunable Methacrylamides for Covalent Ligand Directed Release Chemistry. J. Am. Chem. Soc. 2021, 143 (13), 4979–4992.

## Sheet: Dataset S2B
Dataset S2B: Compounds that show more than 4 fold change in quenching of flourescence at 620 nm after the addition of 200 μM inhibitor to BTK-1h (2 μm)
Molecule Name	Catalog	Supplier	Compound Name	CAS	Comment	FI (BTK-1h)/FI (BTK-1h+Inhibitor) at 620 nm
PCM-0216408	S9120	selleck	Scutellarein	529-53-3	Scutellarein reduces inflammatory responses by inhibiting Src kinase activity.	4.39403
PCM-0215931	S5105	selleck	Proanthocyanidins	20347-71-1	Proanthocyanidins (PAs), also known as condensed tannins, are a class of polyphenols found in a variety of plants. They are very powerful antioxidants that remove harmful free oxygen radicals from cel	7.65766
PCM-0215738	S8403	selleck	MX69	1005264-47-0	MX69 is a MDM2/XIAP inhibitor that binds to MDM2 RING protein with binding Kd values of 2.34 ¼M. It is used for cancer treatment.	3.78947
PCM-0215705	S8312	selleck	NSC228155	113104-25-9	NSC228155 is an activator of EGFR. It binds to the sEGFR dimerization domain II and modulates EGFR tyrosine phosphorylation.	7.09977
PCM-0215519	S7877	selleck	ONO-4059	1351635-67-0	ONO-4059 analogue is an analogue of ONO-4059, which is a highly potent and selective oral BTK inhibitor with IC50 of 23.9 nM. Phase 1.	4.40415
PCM-0215496	S7163	selleck	Dyngo-4a	1256493-34-1	Dyngo-4a is a potent dynamin inhibitor with IC50 of 0.38 ¼M, 1.1?¼M, and 2.3 ¼M for DynI (brain), DynI (rec), and DynII (rec), respectively.	10.1124
PCM-0215435	S7080	selleck	RN486	no	RN486 is a potent and selective BTK inhibitor with IC50 of 4 nM.	8.26804
PCM-0215201	S7140	selleck	TCID	30675-13-9	TCID is a DUB inhibitor for ubiquitin C-terminal hydrolase L3 with IC50 of 0.6 ¼M, 125-fold selective to L1.	25.7359
PCM-0094986	S1057	selleck	Obatoclax mesylate (GX15-070)	803712-79-0	Obatoclax Mesylate (GX15-070) is an antagonist of Bcl-2 with Ki of 0.22 ¼M in a cell-free assay, can assist in overcoming MCL-1 mediated resistance to apoptosis. Phase 3.	4.74419
PCM-0094921	S1021	selleck	Dasatinib	302962-49-8	Dasatinib is a novel, potent and multi-targeted inhibitor that targets Abl, Src and c-Kit, with IC50 of <1 nM, 0.8 nM and 79 nM in cell-free assays, respectively.	4.71931
PCM-0094921	S7782	selleck	Dasatinib Monohydrate	863127-77-9	Dasatinib Monohydrate is a novel, potent and multi-targeted inhibitor that targets Abl, Src and c-Kit, with IC50 of <1 nM, 0.8 nM and 79 nM, respectively.	4.71931

## Sheet: Dataset S2C
Dataset S2C: Compounds that show more than 1.5 units of the ratio of flourescence of BTK-1h with inhibitor at 650 nm and at 620 nm
Molecule Name	Catalog	Supplier	Compound Name	CAS	Comment	FI (650)/FI (620)
PCM-0216245	S8711	selleck	ARQ 531	2095393-15-8	ARQ 531 is a reversible non-covalent inhibitor of Bruton?s Tyrosine Kinase (BTK), with IC50s of 0.85 nM and 0.39 nM for WT BTK and C481S BTK, respectively	2.9215
PCM-0215541	S7851	selleck	AZD3264	1609281-86-8	AZD3264 is a novel IKK2 inhibitor.	1.46673
PCM-0215519	S7877	selleck	ONO-4059	1351635-67-0	ONO-4059 analogue is an analogue of ONO-4059, which is a highly potent and selective oral BTK inhibitor with IC50 of 23.9 nM. Phase 1.	2.54433
PCM-0215476	S7444	selleck	Pyridostatin Trifluoroacetate Salt	1085412-37-8	Pyridostatin Trifluoroacetate Salt is a G-quadruplexe stabilizer with Kd of 490 nM in a cell-free assay, which targets a series of proto-oncogenes including c-kit, K-ras and Bcl-2.	1.53863
PCM-0215435	S7080	selleck	RN486	no	RN486 is a potent and selective BTK inhibitor with IC50 of 4 nM.	1.79546
PCM-0215209	S7194	selleck	GZD824 Dimesylate	1421783-64-3	GZD824 Dimesylate is a novel orally bioavailable Bcr-Abl inhibitor for Bcr-Abl(WT) and Bcr-Abl(T315I) with IC50 of 0.34 nM and 0.68 nM, respectively.	1.6661
PCM-0213464	S7549	selleck	THZ1 2HCl	1604810-83-4(free base)	THZ1 is a covalent CDK7 inhibitor which has the unprecedented ability to target a remote cysteine residue located outside of the canonical kinase domain, providing an unanticipated means of achieving	2.34084
PCM-0095335	S2882	selleck	IKK-16	873225-46-8	IKK-16 (IKK Inhibitor VII) is a selective IºB kinase (IKK) inhibitor for IKK-2, IKK complex and IKK-1 with IC50 of 40 nM, 70 nM and 200 nM in cell-free assays, respectively.	1.71517
PCM-0095056	S1181	selleck	ENMD-2076	934353-76-1	ENMD-2076 has selective activity against Aurora A and Flt3 with IC50 of 14 nM and 1.86 nM, 25-fold selective for Aurora A than over Aurora B and less potent to VEGFR2/KDR and VEGFR3, FGFR1 and FGFR2 a	1.94263
PCM-0095056	S2018	selleck	ENMD-2076 L-(+)-Tartaric acid	1291074-87-7	ENMD-2076 L-(+)-Tartaric acid is the tartaric acid of ENMD-2076, selective activity against Aurora A and Flt3 with IC50 of 14 nM and 1.86 nM, 25-fold more selective for Aurora A than Aurora B and less	1.94263
PCM-0094942	S1134	selleck	AT9283	896466-04-9	AT9283 is a potent JAK2/3 inhibitor with IC50 of 1.2 nM/1.1 nM in cell-free assays also potent to Aurora A/B, Abl(T315I). Phase 2.	1.79846
PCM-0094921	S1021	selleck	Dasatinib	302962-49-8	Dasatinib is a novel, potent and multi-targeted inhibitor that targets Abl, Src and c-Kit, with IC50 of <1 nM, 0.8 nM and 79 nM in cell-free assays, respectively.	2.80737
PCM-0094921	S7782	selleck	Dasatinib Monohydrate	863127-77-9	Dasatinib Monohydrate is a novel, potent and multi-targeted inhibitor that targets Abl, Src and c-Kit, with IC50 of <1 nM, 0.8 nM and 79 nM, respectively.	2.80737
PCM-0094911	S1014	selleck	Bosutinib (SKI-606)	380843-75-4	Bosutinib (SKI-606) is a novel, dual Src/Abl inhibitor with IC50 of 1.2 nM and 1 nM in cell-free assays, respectively.	2.70193
PCM-0094896	S1111	selleck	Foretinib (GSK1363089, XL880)	849217-64-7	Foretinib (GSK1363089) is an ATP-competitive inhibitor of HGFR and VEGFR, mostly for Met and KDR with IC50 of 0.4 nM and 0.9 nM in cell-free assays. Less potent against Ron, Flt-1/3/4, Kit, PDGFR±/² a	1.66872
PCM-0086913	S4018	selleck	Sennoside B	128-57-4	Sennoside B, a kind of irritant laxative isolated from rhei rhizome, inhibits PDGF-stimulated cell proliferation.	1.81967

## Sheet: Dataset S3
Dataset S3: Pulldown of proteins using 1b relative to samples treated only with DMSO or samples pretreated with ibrutinib
Protein IDs	Mol. weight [kDa]		Relative to treatment with DMSO			Relative to Pretreatment by Ibrutinib
			P-value	Log2 (fold enrichment)		P-value	Log2(fold enrichment)
sp|O43772|MCAT_HUMAN	32.943		5.25337e-08	7.75572		0.325981	0.432912
sp|P51451|BLK_HUMAN	57.706		8.91829e-07	6.25324		7.06612e-07	6.82505				Targets of 1b and ibrutinib
sp|Q06187|BTK_HUMAN;sp|P29317|EPHA2_HUMAN;sp|P29320|EPHA3_HUMAN;sp|P54762|EPHB1_HUMAN;sp|P54760|EPHB4_HUMAN;sp|Q15375|EPHA7_HUMAN;sp|P54753|EPHB3_HUMAN;sp|P29322|EPHA8_HUMAN;sp|Q9UF33|EPHA6_HUMAN;sp|P54756|EPHA5_HUMAN;sp|P29323|EPHB2_HUMAN	76.28		2.72663e-06	9.40712		6.31583e-07	9.64855
sp|P55263|ADK_HUMAN	40.545		9.77083e-05	5.47307		0.851322	0.0962257				Exclusive targets of 1b
sp|P45880|VDAC2_HUMAN	31.566		0.000235129	2.79399		0.228692	0.297973
sp|O43169|CYB5B_HUMAN	16.332		0.000257038	3.91594		3.92967e-05	4.3203
sp|P60174|TPIS_HUMAN	30.791		0.0064841	2.76151		0.111894	1.86619
sp|P81605|DCD_HUMAN	11.284		0.0427424	3.26073		0.580677	0.83296
sp|P09211|GSTP1_HUMAN	23.356		0.0470457	1.00373		0.214629	0.809681
sp|P68363|TBA1B_HUMAN;sp|Q9BQE3|TBA1C_HUMAN;sp|Q71U36|TBA1A_HUMAN;sp|P68366|TBA4A_HUMAN;sp|P0DPH8|TBA3D_HUMAN;sp|P0DPH7|TBA3C_HUMAN;sp|Q9NY65|TBA8_HUMAN;sp|Q6PEY2|TBA3E_HUMAN;sp|A6NHL2|TBAL3_HUMAN	50.151		0.0826345	1.16363		0.274926	0.826669
sp|Q01469|FABP5_HUMAN	15.164		0.0846152	1.25348		0.93916	-0.0293889
sp|P61313|RL15_HUMAN	24.146		0.0984354	0.903096		0.616209	0.238786
sp|Q6DKI2|LEG9C_HUMAN;sp|Q3B8N2|LEG9B_HUMAN	39.607		0.111173	-0.981885		0.379662	1.45479
sp|P20718|GRAH_HUMAN	27.315		0.113557	1.15071		0.700169	-0.3838
sp|P06702|S10A9_HUMAN	13.242		0.181183	2.00583		0.966603	0.0787468
sp|Q7L576|CYFP1_HUMAN	145.18		0.181338	4.84087		0.127499	5.17785
sp|Q8N2A0|CX062_HUMAN	18.329		0.190285	2.33643		0.011172	3.42585
sp|P07355|ANXA2_HUMAN;sp|A6NMY6|AXA2L_HUMAN	38.604		0.196377	0.854842		0.162668	-0.901093
sp|P14923|PLAK_HUMAN	81.744		0.201483	1.61632		0.924911	0.152
sp|P08238|HS90B_HUMAN;sp|Q58FF8|H90B2_HUMAN;sp|Q58FF6|H90B4_HUMAN;sp|Q58FF7|H90B3_HUMAN	83.263		0.201693	0.736444		0.351335	0.458949
sp|P15924|DESP_HUMAN	331.77		0.217109	1.06497		0.984053	-0.0359802
sp|P19957|ELAF_HUMAN	12.269		0.229799	3.28841		0.859906	-0.075758
sp|P10599|THIO_HUMAN	11.737		0.268435	0.55828		0.305773	0.64782
sp|P07437|TBB5_HUMAN;sp|Q9BVA1|TBB2B_HUMAN;sp|Q13885|TBB2A_HUMAN;sp|P68371|TBB4B_HUMAN;sp|Q13509|TBB3_HUMAN;sp|P04350|TBB4A_HUMAN;sp|Q3ZCM7|TBB8_HUMAN;sp|A6NNZ2|TBB8L_HUMAN;sp|Q9BUF5|TBB6_HUMAN	49.67		0.309871	0.660204		0.211366	1.02282
sp|Q02413|DSG1_HUMAN	113.75		0.359841	1.65829		0.426978	-0.786217
sp|Q08188|TGM3_HUMAN	76.631		0.37626	0.46479		0.318534	-0.27017
sp|P11142|HSP7C_HUMAN	70.897		0.394408	0.639131		0.267822	0.692125
sp|P14618|KPYM_HUMAN	57.936		0.407441	1.13541		0.649984	0.173107
sp|P00338|LDHA_HUMAN	36.688		0.410609	-0.245777		0.523786	0.236939
sp|O14863|ZNT4_HUMAN	47.482		0.424102	0.787559		0.674839	0.639056
sp|O96024|B3GT4_HUMAN	41.536		0.452394	2.2518		0.780728	0.140535
sp|P26373|RL13_HUMAN	24.261		0.479969	0.239621		0.208571	0.749097
sp|Q5VTE0|EF1A3_HUMAN;sp|P68104|EF1A1_HUMAN	50.184		0.489807	0.320914		0.654442	0.160532
sp|Q04864|REL_HUMAN	68.519		0.515534	-0.214669		0.28459	1.34805
sp|Q96RQ3|MCCA_HUMAN	80.472		0.52376	-0.374483		0.409775	0.459913
sp|P04406|G3P_HUMAN	36.053		0.557707	0.211219		0.472356	0.210429
sp|P32119|PRDX2_HUMAN;sp|Q06830|PRDX1_HUMAN	21.892		0.573155	-0.267632		0.786815	-0.0925441
sp|O95363|SYFM_HUMAN	52.356		0.582476	-1.06922		0.588899	0.927616
sp|Q07020|RL18_HUMAN	21.634		0.594298	-0.37299		0.17809	0.608597
sp|Q13085|ACACA_HUMAN;sp|O00763|ACACB_HUMAN	265.55		0.638169	-0.274904		0.449092	0.431486
sp|Q08554|DSC1_HUMAN	99.986		0.661187	0.523323		0.487731	-0.203742
sp|P63261|ACTG_HUMAN;sp|P60709|ACTB_HUMAN;sp|P68133|ACTS_HUMAN;sp|P68032|ACTC_HUMAN;sp|P63267|ACTH_HUMAN;sp|P62736|ACTA_HUMAN;sp|Q6S8J3|POTEE_HUMAN;sp|A5A3E0|POTEF_HUMAN;sp|Q562R1|ACTBL_HUMAN;sp|P0CG38|POTEI_HUMAN;sp|Q9BYX7|ACTBM_HUMAN;sp|P0CG39|POTEJ_HUMAN	41.792		0.668969	0.291467		0.611816	0.272457
sp|P04259|K2C6B_HUMAN	60.066		0.670622	0.615182		0.549207	-0.886659
sp|P06748|NPM_HUMAN	32.575		0.718607	0.451472		0.456371	1.10854
sp|P06733|ENOA_HUMAN	47.168		0.728543	0.203674		0.434076	0.192389
sp|P55291|CAD15_HUMAN	88.915		0.745487	-0.73968		0.0581166	-2.75309
sp|P05109|S10A8_HUMAN	10.834		0.804904	0.231221		0.80979	0.241393
sp|P17677|NEUM_HUMAN	24.802		0.884556	0.328131		0.414559	1.99999
sp|Q9H8L6|MMRN2_HUMAN	104.41		0.889946	0.0827627		0.931041	-0.0370965
sp|P04075|ALDOA_HUMAN	39.42		0.890286	0.0632687		0.296692	0.492557
sp|P62987|RL40_HUMAN;sp|P62979|RS27A_HUMAN;sp|P0CG47|UBB_HUMAN;sp|P0CG48|UBC_HUMAN	14.728		0.890465	0.217954		0.403524	-1.02173
sp|Q8IUR6|CRERF_HUMAN	72.148		0.899131	-0.068387		0.84124	-0.108318
sp|Q96L91|EP400_HUMAN	343.48		0.928732	-0.0696673		0.247894	1.83359
sp|P12273|PIP_HUMAN	16.572		0.986519	-0.0192356		0.630563	0.655849
sp|P47929|LEG7_HUMAN	15.075		NaN	0		0.217724	-0.425529

## Sheet: Dataset S4A
Dataset S4A: Proteins identified and quantified in both DMSO and 1n-treated samples
Highlighted proteins show more than 50% degradation (log2 difference greater than 1) with a p-value below 0.01 (-log(P)>2)
-Log(Pvalue)	Log2(DMSO/treated)	Protein IDs
3.38234	4.3089	sp|Q06187|BTK_HUMAN
0.837008	1.64138	sp|Q9NPD3|EXOS4_HUMAN
0.366679	1.43988	sp|P10412|H14_HUMAN;sp|Q02539|H11_HUMAN;sp|P22492|H1T_HUMAN
5.98789	1.34512	sp|P41240|CSK_HUMAN;sp|P42679|MATK_HUMAN
1.02917	1.34321	sp|P51553|IDH3G_HUMAN
4.83962	1.26366	sp|P15170|ERF3A_HUMAN
0.249028	1.19561	sp|P62273|RS29_HUMAN
1.02503	1.15609	sp|Q96DB5|RMD1_HUMAN
0.612553	1.13919	sp|O00411|RPOM_HUMAN
0.479699	0.984733	sp|Q16633|OBF1_HUMAN
0.6133	0.972524	sp|P01040|CYTA_HUMAN
0.458612	0.971551	sp|Q8N6M0|OTU6B_HUMAN
0.762428	0.971425	sp|P11172|UMPS_HUMAN
0.32013	0.952713	sp|O60831|PRAF2_HUMAN
0.794416	0.946223	sp|O43493|TGON2_HUMAN
0.853492	0.92171	sp|Q12792|TWF1_HUMAN
0.452918	0.890659	sp|Q8ND83|SLAI1_HUMAN
0.642841	0.865389	sp|Q8NF91|SYNE1_HUMAN
0.652219	0.865017	sp|Q96JP5|ZFP91_HUMAN
0.417915	0.863832	sp|P52657|T2AG_HUMAN
0.375001	0.839314	sp|O43598|DNPH1_HUMAN
0.912181	0.824911	sp|O43760|SNG2_HUMAN
0.405705	0.820016	sp|Q53EL6|PDCD4_HUMAN
0.585685	0.813066	sp|P62308|RUXG_HUMAN;sp|A8MWD9|RUXGL_HUMAN
1.13365	0.801311	sp|Q9UIV1|CNOT7_HUMAN
0.989818	0.786781	sp|Q6NUQ4|TM214_HUMAN
0.37252	0.784547	sp|O95551|TYDP2_HUMAN
0.479874	0.751754	sp|Q5VT25|MRCKA_HUMAN
1.69927	0.747238	sp|O95487|SC24B_HUMAN;sp|O95486|SC24A_HUMAN
0.614777	0.735519	sp|P62341|SELT_HUMAN
0.679081	0.704817	sp|Q9NX46|ARHL2_HUMAN
1.36788	0.673921	sp|Q3B7T1|EDRF1_HUMAN
0.600779	0.646707	sp|O60256|KPRB_HUMAN
0.284131	0.643032	sp|Q2NKX8|ERC6L_HUMAN
0.689935	0.630325	sp|Q92520|FAM3C_HUMAN
0.515032	0.615314	sp|Q9UI12|VATH_HUMAN
1.88417	0.598856	sp|P02751|FINC_HUMAN
0.797349	0.595537	sp|Q15120|PDK3_HUMAN
1.18273	0.595447	sp|Q8IUD2|RB6I2_HUMAN
2.9734	0.587316	sp|P07948|LYN_HUMAN;sp|P08631|HCK_HUMAN
0.389758	0.577075	sp|Q96RT1|ERBIN_HUMAN
0.485757	0.574357	sp|Q9P016|THYN1_HUMAN
1.34829	0.570231	sp|Q86Y82|STX12_HUMAN
0.375412	0.561982	sp|Q9H0U3|MAGT1_HUMAN
1.30594	0.552408	sp|O75175|CNOT3_HUMAN
1.16241	0.549049	sp|Q96G23|CERS2_HUMAN
1.39676	0.548047	sp|Q9Y6I3|EPN1_HUMAN
1.43513	0.547723	sp|Q16850|CP51A_HUMAN
0.845763	0.547443	sp|Q9HC35|EMAL4_HUMAN
0.406512	0.536541	sp|Q7Z5K2|WAPL_HUMAN
0.277545	0.534769	sp|Q96GA3|LTV1_HUMAN
0.317363	0.52599	sp|Q96MW1|CCD43_HUMAN
0.716982	0.513507	sp|O00767|ACOD_HUMAN
0.872239	0.512153	sp|Q9H8Y5|ANKZ1_HUMAN
0.395368	0.511991	sp|P53609|PGTB1_HUMAN
0.764121	0.508128	sp|O95989|NUDT3_HUMAN
0.957841	0.50687	sp|Q8WZ42|TITIN_HUMAN
1.3773	0.499949	sp|Q15797|SMAD1_HUMAN;sp|Q99717|SMAD5_HUMAN
0.930431	0.499134	sp|Q9UPN9|TRI33_HUMAN
2.99892	0.498252	sp|P19397|CD53_HUMAN
0.675803	0.493547	sp|Q96AJ9|VTI1A_HUMAN
1.3187	0.478107	sp|Q9NUJ1|ABHDA_HUMAN
1.03635	0.476925	sp|P55212|CASP6_HUMAN
1.56425	0.466017	sp|P61073|CXCR4_HUMAN
0.847536	0.461353	sp|Q7Z6I6|RHG30_HUMAN
0.946405	0.455672	sp|Q9UBU8|MO4L1_HUMAN
0.668441	0.453348	sp|Q8N8A2|ANR44_HUMAN
0.637739	0.453233	sp|Q9BWE0|REPI1_HUMAN
0.938262	0.45189	sp|Q9H3R5|CENPH_HUMAN
1.36026	0.441142	sp|P34910|EVI2B_HUMAN
1.83521	0.435769	sp|Q7Z739|YTHD3_HUMAN
2.87965	0.429564	sp|P48651|PTSS1_HUMAN
0.514991	0.425124	sp|Q9Y624|JAM1_HUMAN
1.40066	0.422586	sp|Q13362|2A5G_HUMAN
0.635282	0.42078	sp|Q86X29|LSR_HUMAN
0.720261	0.419813	sp|Q92503|S14L1_HUMAN
0.706586	0.415237	sp|Q9Y6W5|WASF2_HUMAN
1.13106	0.410724	sp|Q12802|AKP13_HUMAN
0.962411	0.408992	sp|Q92896|GSLG1_HUMAN
1.21283	0.405162	sp|P49005|DPOD2_HUMAN
0.40087	0.403301	sp|Q68CQ4|DIEXF_HUMAN
0.315971	0.400376	sp|O95630|STABP_HUMAN
0.40229	0.394127	sp|Q53GG5|PDLI3_HUMAN
0.437604	0.390678	sp|Q12962|TAF10_HUMAN
0.470544	0.389632	sp|Q68EM7|RHG17_HUMAN
1.07026	0.389044	sp|Q86VQ1|GLCI1_HUMAN
0.301269	0.386108	sp|O15397|IPO8_HUMAN
0.783179	0.38319	sp|Q9Y5Q8|TF3C5_HUMAN
1.0287	0.382947	sp|Q96C90|PP14B_HUMAN
0.713599	0.382587	sp|Q70Z53|F10C1_HUMAN
1.74581	0.380152	sp|O75165|DJC13_HUMAN
1.28811	0.377625	sp|P54619|AAKG1_HUMAN
0.351633	0.363217	sp|Q9BQ95|ECSIT_HUMAN
0.277135	0.360383	sp|Q99808|S29A1_HUMAN
0.509948	0.359901	sp|O43169|CYB5B_HUMAN
1.56646	0.35975	sp|Q99643|C560_HUMAN
0.823859	0.358332	sp|Q02548|PAX5_HUMAN
0.430768	0.354467	sp|O60921|HUS1_HUMAN
0.326634	0.354073	sp|O43291|SPIT2_HUMAN
1.25497	0.353251	sp|Q8TAT6|NPL4_HUMAN
0.954858	0.353197	sp|Q9P2K5|MYEF2_HUMAN
0.165064	0.351281	sp|Q4KWH8|PLCH1_HUMAN;sp|O75038|PLCH2_HUMAN
1.32874	0.346946	sp|Q8NFU3|TSTD1_HUMAN
0.367517	0.345551	sp|Q86TM6|SYVN1_HUMAN
0.307008	0.345343	sp|Q9ULR0|ISY1_HUMAN
1.85085	0.344583	sp|Q8N5G0|SIM20_HUMAN
0.916234	0.344573	sp|P06331|HV434_HUMAN;sp|P01825|HV459_HUMAN;sp|P0DP08|HVD82_HUMAN;sp|P0DP06|HVD34_HUMAN;sp|A0A0C4DH41|HV461_HUMAN;sp|P01824|HV439_HUMAN
0.345176	0.342588	sp|Q9Y5P4|C43BP_HUMAN
1.81325	0.335818	sp|O75380|NDUS6_HUMAN
1.15724	0.333372	sp|Q9H0W9|CK054_HUMAN
1.77698	0.327172	sp|Q9NQC3|RTN4_HUMAN
0.547653	0.326039	sp|Q9NWX6|THG1_HUMAN
0.754477	0.323428	sp|Q8TD30|ALAT2_HUMAN;sp|P24298|ALAT1_HUMAN
1.45129	0.323072	sp|Q9NXH9|TRM1_HUMAN
1.11193	0.322908	sp|P11049|CD37_HUMAN
0.762886	0.32221	sp|Q15004|PAF15_HUMAN
0.357448	0.321454	sp|Q8TAE8|G45IP_HUMAN
0.466541	0.32102	sp|Q16774|KGUA_HUMAN
0.598115	0.318849	sp|P16333|NCK1_HUMAN
0.482005	0.314368	sp|Q9P0J7|KCMF1_HUMAN
0.344609	0.314048	sp|A8MXQ7|YH010_HUMAN
1.41629	0.313894	sp|Q8IZ69|TRM2A_HUMAN
1.76676	0.312427	sp|Q69YN2|C19L1_HUMAN
1.30485	0.309719	sp|P53582|MAP11_HUMAN
1.01638	0.307607	sp|O95573|ACSL3_HUMAN
0.102198	0.307407	sp|Q9NWV8|BABA1_HUMAN
0.526146	0.307184	sp|P18031|PTN1_HUMAN
0.956771	0.302207	sp|O95758|PTBP3_HUMAN
1.35562	0.300196	sp|Q01844|EWS_HUMAN
0.542493	0.297987	sp|Q9BW83|IFT27_HUMAN
1.00547	0.297894	sp|Q96BK5|PINX1_HUMAN
1.8536	0.296051	sp|P55263|ADK_HUMAN
1.38249	0.29472	sp|Q9Y2S7|PDIP2_HUMAN
0.48099	0.293512	sp|Q2TAL8|QRIC1_HUMAN
0.927515	0.292194	sp|P61619|S61A1_HUMAN;sp|Q9H9S3|S61A2_HUMAN
0.706548	0.291536	sp|Q6NZY4|ZCHC8_HUMAN
1.32889	0.290783	sp|Q9BX68|HINT2_HUMAN
0.315404	0.290549	sp|Q9Y547|IFT25_HUMAN
2.29637	0.289751	sp|Q7Z3K3|POGZ_HUMAN
0.670414	0.288287	sp|Q96GM8|TOE1_HUMAN
0.448647	0.288036	sp|P51571|SSRD_HUMAN
0.443272	0.286568	sp|Q86UV5|UBP48_HUMAN
2.26507	0.285879	sp|P62495|ERF1_HUMAN
1.58167	0.283825	sp|Q15125|EBP_HUMAN
0.657959	0.283772	sp|Q9H8H3|MET7A_HUMAN
0.7244	0.283674	sp|Q71UI9|H2AV_HUMAN;sp|P0C0S5|H2AZ_HUMAN
1.31349	0.281815	sp|Q15306|IRF4_HUMAN
0.822282	0.280882	sp|Q9UMZ2|SYNRG_HUMAN
0.687536	0.278204	sp|Q5SY16|NOL9_HUMAN
0.237415	0.278204	sp|O43148|MCES_HUMAN
0.894004	0.278116	sp|Q14738|2A5D_HUMAN
1.59256	0.276203	sp|Q8NI36|WDR36_HUMAN
0.567006	0.276	sp|Q9Y385|UB2J1_HUMAN
0.210405	0.274875	sp|Q99590|SCAFB_HUMAN
0.461376	0.274033	sp|Q68E01|INT3_HUMAN
0.56073	0.272076	sp|Q99618|CDCA3_HUMAN
0.194555	0.271671	sp|Q96A26|F162A_HUMAN
0.961862	0.270664	sp|O75251|NDUS7_HUMAN
0.704539	0.269885	sp|Q13617|CUL2_HUMAN
1.91268	0.268464	sp|Q8NCA5|FA98A_HUMAN
0.635672	0.267727	sp|Q05086|UBE3A_HUMAN
0.173801	0.267631	sp|O95801|TTC4_HUMAN
1.12797	0.2664	sp|Q02127|PYRD_HUMAN
0.387206	0.264144	sp|Q96C01|F136A_HUMAN
0.752511	0.264016	sp|Q9UK76|JUPI1_HUMAN
1.45564	0.258978	sp|O43447|PPIH_HUMAN
0.492136	0.258568	sp|Q53QZ3|RHG15_HUMAN
2.5415	0.257865	sp|Q8NBS9|TXND5_HUMAN
0.397209	0.257858	sp|O14618|CCS_HUMAN
1.21633	0.257266	sp|Q9BS26|ERP44_HUMAN
1.08476	0.256437	sp|Q92990|GLMN_HUMAN
0.841308	0.253713	sp|P20020|AT2B1_HUMAN;sp|Q16720|AT2B3_HUMAN;sp|P23634|AT2B4_HUMAN;sp|Q01814|AT2B2_HUMAN
0.733485	0.251395	sp|Q9Y3C4|TPRKB_HUMAN
1.01098	0.247241	sp|P52306|GDS1_HUMAN
0.226994	0.247089	sp|Q08AM6|VAC14_HUMAN
0.575323	0.246896	sp|Q92506|DHB8_HUMAN
0.435369	0.246259	sp|Q16637|SMN_HUMAN
0.98408	0.245608	sp|Q9NVH1|DJC11_HUMAN
0.989427	0.243215	sp|Q8WVM8|SCFD1_HUMAN
0.515411	0.243189	sp|P21912|SDHB_HUMAN
1.13542	0.242992	sp|P04233|HG2A_HUMAN
1.89504	0.242022	sp|B0I1T2|MYO1G_HUMAN
0.903859	0.241267	sp|Q9Y2V2|CHSP1_HUMAN
0.120506	0.240251	sp|Q08722|CD47_HUMAN
0.79479	0.24011	sp|Q52LJ0|FA98B_HUMAN
1.0773	0.239746	sp|Q15436|SC23A_HUMAN
1.0628	0.239454	sp|P09417|DHPR_HUMAN
0.631005	0.239265	sp|Q14696|MESD_HUMAN
0.707472	0.239186	sp|Q7L5D6|GET4_HUMAN
1.07066	0.239112	sp|Q86WR0|CCD25_HUMAN
0.91468	0.239061	sp|Q8N183|NDUF2_HUMAN
0.974993	0.238728	sp|Q9BW60|ELOV1_HUMAN
0.563077	0.238016	sp|Q8IZ83|A16A1_HUMAN
1.54894	0.235517	sp|Q7Z2T5|TRM1L_HUMAN
1.03198	0.234879	sp|Q8IVS2|FABD_HUMAN
1.26029	0.233018	sp|Q14CX7|NAA25_HUMAN
0.254526	0.232248	sp|Q8N766|EMC1_HUMAN
0.973577	0.232221	sp|O75688|PPM1B_HUMAN
1.84647	0.231292	sp|Q12769|NU160_HUMAN
0.255277	0.231125	sp|O95999|BCL10_HUMAN
0.441899	0.228518	sp|Q9Y248|PSF2_HUMAN
0.380328	0.227121	sp|Q99952|PTN18_HUMAN
0.854656	0.226915	sp|P55795|HNRH2_HUMAN
0.799052	0.224873	sp|Q15771|RAB30_HUMAN
1.39735	0.224629	sp|P78406|RAE1L_HUMAN
0.980861	0.224458	sp|Q14739|LBR_HUMAN
0.588763	0.224145	sp|Q8TB45|DPTOR_HUMAN
0.386718	0.223335	sp|Q7Z460|CLAP1_HUMAN
0.722378	0.222168	sp|Q9Y3A2|UTP11_HUMAN
0.309674	0.219588	sp|Q9BYD1|RM13_HUMAN
0.416175	0.219582	sp|Q6P1N9|TATD1_HUMAN
0.0445885	0.218721	sp|Q6IQ49|SDE2_HUMAN
1.1051	0.217577	sp|P04183|KITH_HUMAN
0.626224	0.216067	sp|O15173|PGRC2_HUMAN
0.403218	0.215489	sp|P11908|PRPS2_HUMAN
0.68463	0.21418	sp|Q9NR56|MBNL1_HUMAN;sp|Q5VZF2|MBNL2_HUMAN;sp|Q9NUK0|MBNL3_HUMAN
0.769079	0.211803	sp|Q96KR1|ZFR_HUMAN
0.449134	0.211329	sp|Q9H3P7|GCP60_HUMAN
2.34421	0.210391	sp|Q9H223|EHD4_HUMAN
0.671818	0.210246	sp|Q66K74|MAP1S_HUMAN
0.368906	0.210135	sp|Q9NZZ3|CHMP5_HUMAN
0.138891	0.209016	sp|Q8WWH5|TRUB1_HUMAN
0.64077	0.208758	sp|Q567V2|M17L2_HUMAN
0.381393	0.208685	sp|Q96D71|REPS1_HUMAN
1.0286	0.208541	sp|Q4G0J3|LARP7_HUMAN
1.2688	0.20782	sp|O43815|STRN_HUMAN
1.11677	0.20699	sp|P62877|RBX1_HUMAN
0.565683	0.206909	sp|Q8WZA0|LZIC_HUMAN
0.660387	0.206851	sp|P53602|MVD1_HUMAN
0.976318	0.206681	sp|P04179|SODM_HUMAN
1.23361	0.206578	sp|P20273|CD22_HUMAN
0.329208	0.205882	sp|Q96EK6|GNA1_HUMAN
0.66271	0.204294	sp|O60783|RT14_HUMAN
0.70683	0.203809	sp|Q8TCT9|HM13_HUMAN
0.459708	0.203291	sp|Q9Y2Z4|SYYM_HUMAN
0.281669	0.2027	sp|Q96T76|MMS19_HUMAN
0.959101	0.202067	sp|Q96KG9|SCYL1_HUMAN
0.593839	0.201589	sp|Q9Y314|NOSIP_HUMAN
0.648024	0.201388	sp|P20839|IMDH1_HUMAN
0.689786	0.200356	sp|Q9HB19|PKHA2_HUMAN
1.05496	0.200341	sp|Q9BY77|PDIP3_HUMAN
0.571487	0.200258	sp|Q9Y371|SHLB1_HUMAN
1.17725	0.19968	sp|Q9NP97|DLRB1_HUMAN;sp|Q8TF09|DLRB2_HUMAN
0.665319	0.199507	sp|Q15121|PEA15_HUMAN
0.98082	0.199265	sp|Q9UNH7|SNX6_HUMAN
0.643289	0.199006	sp|Q9Y5A7|NUB1_HUMAN
0.449691	0.19739	sp|Q7Z434|MAVS_HUMAN
0.755133	0.19611	sp|Q8NC60|NOA1_HUMAN
0.475062	0.195412	sp|P40692|MLH1_HUMAN
0.42016	0.195078	sp|P11055|MYH3_HUMAN
1.26031	0.192881	sp|Q96EY1|DNJA3_HUMAN
0.243186	0.192788	sp|Q13315|ATM_HUMAN
0.72454	0.191308	sp|Q8NEY8|PPHLN_HUMAN
0.864763	0.191274	sp|Q96T51|RUFY1_HUMAN
2.00491	0.190961	sp|O00762|UBE2C_HUMAN
0.156753	0.189796	sp|Q96CX2|KCD12_HUMAN
0.221385	0.189379	sp|P49770|EI2BB_HUMAN
0.328343	0.188071	sp|Q9H9P8|L2HDH_HUMAN
0.454898	0.1877	sp|Q9C0J8|WDR33_HUMAN
0.168946	0.187334	sp|P17568|NDUB7_HUMAN
0.987756	0.186574	sp|Q14694|UBP10_HUMAN
0.630003	0.186285	sp|P60981|DEST_HUMAN
0.171771	0.184702	sp|Q9Y3P9|RBGP1_HUMAN
0.856564	0.183738	sp|P04792|HSPB1_HUMAN
1.50122	0.183699	sp|Q16531|DDB1_HUMAN
0.5572	0.183622	sp|Q9UII2|ATIF1_HUMAN
0.432758	0.183546	sp|Q92575|UBXN4_HUMAN
1.705	0.183462	sp|P53992|SC24C_HUMAN
1.17359	0.183236	sp|Q8N6H7|ARFG2_HUMAN
0.3727	0.183037	sp|Q86U38|NOP9_HUMAN
0.387395	0.182991	sp|Q6P1J9|CDC73_HUMAN
0.994117	0.182765	sp|P32519|ELF1_HUMAN
0.496879	0.18203	sp|Q15653|IKBB_HUMAN
0.699082	0.181111	sp|Q14669|TRIPC_HUMAN
0.811505	0.179039	sp|Q9H0P0|5NT3A_HUMAN
0.4729	0.17888	sp|P49406|RM19_HUMAN
0.922577	0.177999	sp|Q9H2P0|ADNP_HUMAN
0.998543	0.17756	sp|Q9NYU2|UGGG1_HUMAN;sp|Q9NYU1|UGGG2_HUMAN
0.541463	0.177519	sp|Q15070|OXA1L_HUMAN
1.26706	0.177342	sp|O00303|EIF3F_HUMAN
0.615355	0.176919	sp|Q92522|H1X_HUMAN
0.534486	0.175956	sp|P62244|RS15A_HUMAN
0.327332	0.175931	sp|Q9UDW1|QCR9_HUMAN
0.673155	0.175685	sp|P24941|CDK2_HUMAN
0.518374	0.173086	sp|P62306|RUXF_HUMAN
0.487673	0.1723	sp|Q96KA5|CLP1L_HUMAN
0.225474	0.171224	sp|O95182|NDUA7_HUMAN
2.15479	0.17051	sp|Q99661|KIF2C_HUMAN
0.197218	0.170249	sp|Q9NXX6|NSE4A_HUMAN
0.709296	0.169759	sp|P56385|ATP5I_HUMAN
0.129263	0.168319	sp|Q9BU61|NDUF3_HUMAN
0.524179	0.167615	sp|Q9BRJ6|CG050_HUMAN
0.319168	0.167388	sp|Q8TCJ2|STT3B_HUMAN
0.197165	0.167336	sp|Q6ZT62|BGIN_HUMAN;sp|Q9Y3L3|3BP1_HUMAN
0.661988	0.16682	sp|Q00535|CDK5_HUMAN
3.13375	0.16628	sp|Q12965|MYO1E_HUMAN;sp|O00160|MYO1F_HUMAN
1.64784	0.166125	sp|O43396|TXNL1_HUMAN
1.16199	0.165889	sp|P43034|LIS1_HUMAN
0.769287	0.165408	sp|Q01650|LAT1_HUMAN;sp|Q9UM01|YLAT1_HUMAN;sp|Q92536|YLAT2_HUMAN
0.431811	0.164822	sp|Q14746|COG2_HUMAN
1.79023	0.164503	sp|Q15637|SF01_HUMAN
0.239726	0.164241	sp|O95249|GOSR1_HUMAN
0.666136	0.162629	sp|P61353|RL27_HUMAN
0.382972	0.161844	sp|Q9Y5P6|GMPPB_HUMAN
0.753018	0.161392	sp|Q96RS6|NUDC1_HUMAN
1.93556	0.159849	sp|O60343|TBCD4_HUMAN
0.348756	0.159694	sp|Q9NXF7|DCA16_HUMAN
0.0715382	0.158985	sp|Q96LR5|UB2E2_HUMAN;sp|Q969T4|UB2E3_HUMAN
0.910251	0.158752	sp|P16949|STMN1_HUMAN
0.369696	0.158102	sp|Q9NW64|RBM22_HUMAN
0.399853	0.158064	sp|Q9H2U2|IPYR2_HUMAN
0.331461	0.157871	sp|Q2VPK5|CTU2_HUMAN
0.258511	0.157245	sp|Q13505|MTX1_HUMAN
1.7625	0.156844	sp|P40429|RL13A_HUMAN;sp|Q6NVV1|R13P3_HUMAN
0.923541	0.15638	sp|Q96DH6|MSI2H_HUMAN
0.34832	0.156232	sp|Q9Y2K7|KDM2A_HUMAN
0.386795	0.155764	sp|O43913|ORC5_HUMAN
0.331418	0.155261	sp|Q6F5E8|CARL2_HUMAN
1.0838	0.155253	sp|P28072|PSB6_HUMAN
0.239346	0.155164	sp|Q96LI5|CNO6L_HUMAN;sp|Q9ULM6|CNOT6_HUMAN
1.24142	0.155162	sp|Q9UKT9|IKZF3_HUMAN
0.607028	0.155119	sp|Q9NV31|IMP3_HUMAN
0.639748	0.154804	sp|Q9NSP4|CENPM_HUMAN
0.448052	0.154679	sp|P61163|ACTZ_HUMAN
0.492287	0.154409	sp|P62995|TRA2B_HUMAN
0.208625	0.154299	sp|Q8IXB1|DJC10_HUMAN
0.273472	0.153377	sp|Q9Y3E0|GOT1B_HUMAN
1.46578	0.153187	sp|Q92804|RBP56_HUMAN
0.449237	0.152926	sp|O15226|NKRF_HUMAN
0.339434	0.152444	sp|Q9NYY8|FAKD2_HUMAN
0.594584	0.151939	sp|Q86XI2|CNDG2_HUMAN
0.49459	0.150894	sp|Q9NVX2|NLE1_HUMAN
1.17879	0.150029	sp|O60763|USO1_HUMAN;REV__sp|Q5VZ89|DEN4C_HUMAN
0.628126	0.149346	sp|P04844|RPN2_HUMAN
0.95193	0.149222	sp|P55160|NCKPL_HUMAN
0.926639	0.147871	sp|Q13547|HDAC1_HUMAN
0.865075	0.147372	sp|Q9NWQ8|PHAG1_HUMAN
1.00225	0.147268	sp|Q8NBU5|ATAD1_HUMAN
0.538498	0.147063	sp|Q99567|NUP88_HUMAN
0.0738123	0.147048	sp|Q8IUI4|S29P2_HUMAN
0.507456	0.1457	sp|Q9Y4P3|TBL2_HUMAN
0.34203	0.145321	sp|Q63ZY3|KANK2_HUMAN
0.901629	0.145272	sp|P54105|ICLN_HUMAN
1.71564	0.144925	sp|P22234|PUR6_HUMAN
1.51902	0.144724	sp|P40925|MDHC_HUMAN
1.00245	0.144166	sp|Q9NV92|NFIP2_HUMAN
0.413947	0.144066	sp|Q9UHD9|UBQL2_HUMAN
0.365956	0.143876	sp|Q5JRX3|PREP_HUMAN
0.364154	0.143661	sp|Q13206|DDX10_HUMAN
0.737792	0.143625	sp|P59998|ARPC4_HUMAN
0.283491	0.143371	sp|Q8N806|UBR7_HUMAN
1.02965	0.143121	sp|A3KMH1|VWA8_HUMAN
0.451106	0.143039	sp|Q96CP2|FWCH2_HUMAN;sp|Q4VC44|FWCH1_HUMAN
0.804905	0.142684	sp|Q13868|EXOS2_HUMAN
0.23094	0.14261	sp|Q6XZF7|DNMBP_HUMAN
0.397754	0.142474	sp|P00403|COX2_HUMAN
0.283032	0.142375	sp|O14777|NDC80_HUMAN
0.253974	0.142216	sp|Q9UMY1|NOL7_HUMAN
0.187561	0.141623	sp|Q53F19|NCBP3_HUMAN
0.714415	0.141467	sp|P51649|SSDH_HUMAN
0.426519	0.141393	sp|P06730|IF4E_HUMAN
0.162001	0.140978	sp|Q9H1A4|APC1_HUMAN
1.0254	0.140863	sp|P42166|LAP2A_HUMAN
0.199436	0.140749	sp|Q92783|STAM1_HUMAN
0.482681	0.140268	sp|Q9ULX6|AKP8L_HUMAN
0.699513	0.140227	sp|Q9UNN5|FAF1_HUMAN
1.1526	0.140171	sp|Q86X55|CARM1_HUMAN
2.77305	0.139554	sp|Q9UJS0|CMC2_HUMAN
0.273933	0.139071	sp|Q9Y316|MEMO1_HUMAN
0.712148	0.138937	sp|Q96IX5|USMG5_HUMAN
0.990827	0.138723	sp|P23284|PPIB_HUMAN
0.476797	0.138049	sp|P15391|CD19_HUMAN
0.657034	0.137776	sp|Q9ULX3|NOB1_HUMAN
1.13354	0.137681	sp|P61006|RAB8A_HUMAN;sp|P51153|RAB13_HUMAN;sp|P20337|RAB3B_HUMAN;sp|Q96E17|RAB3C_HUMAN
1.25456	0.137646	sp|Q8WXH0|SYNE2_HUMAN
1.05355	0.136944	sp|Q9Y3C6|PPIL1_HUMAN
0.733309	0.136888	sp|O15258|RER1_HUMAN
1.57243	0.136281	sp|Q01813|PFKAP_HUMAN
0.196277	0.136106	sp|P62328|TYB4_HUMAN
0.564737	0.135824	sp|Q8N3U4|STAG2_HUMAN;sp|Q8WVM7|STAG1_HUMAN
0.358528	0.135695	sp|Q14139|UBE4A_HUMAN
2.17843	0.135694	sp|P23921|RIR1_HUMAN
0.67843	0.13568	sp|Q56VL3|OCAD2_HUMAN
0.728905	0.135514	sp|P31323|KAP3_HUMAN
0.64061	0.135492	sp|P01591|IGJ_HUMAN
0.936718	0.134698	sp|Q96CN7|ISOC1_HUMAN
0.736092	0.134305	sp|Q53HL2|BOREA_HUMAN
0.988273	0.1342	sp|Q93009|UBP7_HUMAN
0.621388	0.134072	sp|Q9Y320|TMX2_HUMAN
1.07132	0.133409	sp|P08240|SRPRA_HUMAN
0.345936	0.13295	sp|Q99570|PI3R4_HUMAN
0.992796	0.132727	sp|P56279|TCL1A_HUMAN
0.609694	0.132616	sp|P99999|CYC_HUMAN;CON__P62894
1.64863	0.132435	sp|Q5JTH9|RRP12_HUMAN
0.471607	0.130735	sp|Q10713|MPPA_HUMAN
0.400085	0.130674	sp|P42224|STAT1_HUMAN
1.12527	0.130561	sp|Q9NP79|VTA1_HUMAN
0.301973	0.130511	sp|Q9H1E3|NUCKS_HUMAN
0.472069	0.130377	sp|Q4G176|ACSF3_HUMAN
0.510555	0.13027	sp|P55039|DRG2_HUMAN
0.668078	0.130254	sp|P11233|RALA_HUMAN;sp|P11234|RALB_HUMAN
1.02513	0.130034	sp|Q16881|TRXR1_HUMAN;sp|Q9NNW7|TRXR2_HUMAN
0.799952	0.129942	sp|Q13438|OS9_HUMAN
0.797628	0.129872	sp|Q9Y266|NUDC_HUMAN
2.35628	0.129821	sp|Q9Y5Y6|ST14_HUMAN
0.52423	0.129676	sp|P13995|MTDC_HUMAN
0.24348	0.129555	sp|Q02556|IRF8_HUMAN
0.171662	0.128811	sp|P09132|SRP19_HUMAN
0.214005	0.128389	sp|P22694|KAPCB_HUMAN
0.271975	0.127753	sp|P13674|P4HA1_HUMAN
0.58034	0.127475	sp|Q9UBU9|NXF1_HUMAN
0.284448	0.126884	sp|Q9UBV8|PEF1_HUMAN
0.773281	0.126739	sp|Q12800|TFCP2_HUMAN;sp|Q9NZI7|UBIP1_HUMAN
0.993169	0.126477	sp|Q8WWI5|CTL1_HUMAN
0.621133	0.126273	sp|P55145|MANF_HUMAN
0.263573	0.125725	sp|Q9H814|PHAX_HUMAN
0.645789	0.125333	sp|Q14254|FLOT2_HUMAN
0.63303	0.125191	sp|P24928|RPB1_HUMAN
0.358867	0.125069	sp|Q15398|DLGP5_HUMAN
0.338162	0.124555	sp|Q9H4E7|DEFI6_HUMAN
0.302813	0.124042	sp|Q9P289|STK26_HUMAN
0.537499	0.123458	sp|P09429|HMGB1_HUMAN;sp|B2RPK0|HGB1A_HUMAN
1.30646	0.123312	sp|P23528|COF1_HUMAN
0.305062	0.123276	sp|Q92995|UBP13_HUMAN
0.25109	0.122404	sp|P68402|PA1B2_HUMAN
0.265023	0.121951	sp|Q15629|TRAM1_HUMAN
2.11433	0.12191	sp|Q15020|SART3_HUMAN
0.160375	0.121781	sp|Q92542|NICA_HUMAN
0.977786	0.121629	sp|Q9UDY2|ZO2_HUMAN
0.468822	0.121531	sp|P61019|RAB2A_HUMAN
0.510312	0.121059	sp|P60468|SC61B_HUMAN
0.357604	0.120962	sp|Q9BT23|LIMD2_HUMAN
0.909577	0.120837	sp|Q9H299|SH3L3_HUMAN
1.03302	0.12078	sp|Q92945|FUBP2_HUMAN
0.149128	0.120533	sp|Q58FF6|H90B4_HUMAN
0.173214	0.119893	sp|Q6ZUJ8|BCAP_HUMAN
0.889416	0.119796	sp|Q06210|GFPT1_HUMAN;sp|O94808|GFPT2_HUMAN
0.260582	0.119718	sp|P18206|VINC_HUMAN
0.574792	0.119378	sp|Q5TFE4|NT5D1_HUMAN
0.161861	0.119292	sp|Q8WYP5|ELYS_HUMAN
0.26025	0.119245	sp|Q9HC36|MRM3_HUMAN
0.844225	0.119228	sp|P62906|RL10A_HUMAN
0.449756	0.118908	sp|P11836|CD20_HUMAN
0.197358	0.118432	sp|Q9NWH9|SLTM_HUMAN
0.306684	0.118231	sp|Q9Y6D9|MD1L1_HUMAN
0.782096	0.118098	sp|Q8N5M4|TTC9C_HUMAN
0.355205	0.118086	sp|Q8NFW8|NEUA_HUMAN
0.624479	0.117602	sp|P13489|RINI_HUMAN
0.572513	0.117354	sp|Q96HE7|ERO1A_HUMAN;sp|Q86YB8|ERO1B_HUMAN
0.236105	0.117301	sp|P53611|PGTB2_HUMAN
0.141861	0.116702	sp|P18615|NELFE_HUMAN
0.370647	0.116596	sp|P10398|ARAF_HUMAN;sp|P15056|BRAF_HUMAN;sp|P04049|RAF1_HUMAN
0.649633	0.116425	sp|O43747|AP1G1_HUMAN
0.219482	0.11616	sp|Q9UFN0|NPS3A_HUMAN
0.926392	0.116012	sp|Q13422|IKZF1_HUMAN;sp|Q9UKS7|IKZF2_HUMAN;sp|Q9H2S9|IKZF4_HUMAN
0.537017	0.115746	sp|P61966|AP1S1_HUMAN
0.154569	0.115721	sp|Q9H0H5|RGAP1_HUMAN
0.227736	0.115275	sp|Q12996|CSTF3_HUMAN
0.257602	0.115176	sp|Q96PU8|QKI_HUMAN
0.642418	0.114857	sp|Q15366|PCBP2_HUMAN
0.607292	0.114608	sp|Q7L014|DDX46_HUMAN
0.446931	0.114324	sp|Q6IBS0|TWF2_HUMAN
0.238794	0.114094	sp|Q86Y39|NDUAB_HUMAN
1.01047	0.113616	sp|Q9C0C9|UBE2O_HUMAN
0.20263	0.113551	sp|P42858|HD_HUMAN
0.45666	0.112586	sp|P05141|ADT2_HUMAN;sp|Q9H0C2|ADT4_HUMAN
0.363058	0.112472	sp|Q9UI30|TR112_HUMAN
0.405223	0.112418	sp|Q9BTX1|NDC1_HUMAN
0.468605	0.112245	sp|P07437|TBB5_HUMAN
0.728183	0.112085	sp|P84085|ARF5_HUMAN
0.596356	0.111909	sp|P60900|PSA6_HUMAN
0.417497	0.111758	sp|P57088|TMM33_HUMAN
0.654261	0.111608	sp|P84098|RL19_HUMAN
0.424567	0.111581	sp|P30154|2AAB_HUMAN
0.598903	0.111557	sp|Q06203|PUR1_HUMAN
0.216284	0.111393	sp|Q9Y606|TRUA_HUMAN
0.233246	0.111154	sp|Q15006|EMC2_HUMAN
0.674422	0.111017	sp|O94925|GLSK_HUMAN
0.64748	0.1107	sp|P15121|ALDR_HUMAN;sp|C9JRZ8|AK1BF_HUMAN
1.6717	0.110319	sp|P60228|EIF3E_HUMAN
1.42907	0.110051	sp|Q7KZF4|SND1_HUMAN
0.390328	0.109963	sp|P15923|TFE2_HUMAN
0.237596	0.109799	sp|Q9BXV9|GON7_HUMAN
0.44938	0.109468	sp|Q96T23|RSF1_HUMAN
0.256161	0.10927	sp|Q8IY37|DHX37_HUMAN
0.585076	0.109079	sp|P62888|RL30_HUMAN
0.596395	0.108964	sp|O15498|YKT6_HUMAN
0.814292	0.108917	sp|Q9BXW7|HDHD5_HUMAN
0.315465	0.108851	sp|P48449|ERG7_HUMAN
0.168148	0.108788	sp|Q6NS38|ALKB2_HUMAN
1.55915	0.108274	sp|Q9UBB4|ATX10_HUMAN
0.735682	0.107838	sp|P07741|APT_HUMAN
0.550491	0.107757	sp|Q9Y6A5|TACC3_HUMAN
0.284007	0.107415	sp|P14621|ACYP2_HUMAN
0.207924	0.107299	sp|Q9Y6A9|SPCS1_HUMAN
0.210193	0.107257	sp|Q9HCN8|SDF2L_HUMAN
1.20448	0.107186	sp|P52789|HXK2_HUMAN;sp|P52790|HXK3_HUMAN
0.690247	0.10687	sp|Q15437|SC23B_HUMAN
0.151699	0.106764	sp|Q5JTV8|TOIP1_HUMAN
0.186495	0.105922	sp|P63165|SUMO1_HUMAN;sp|G2XKQ0|SUMO5_HUMAN
0.213352	0.105267	sp|Q9UBX3|DIC_HUMAN
0.358825	0.105115	sp|Q8WUX1|S38A5_HUMAN
0.926851	0.104992	sp|O95336|6PGL_HUMAN
0.95969	0.104972	sp|P49721|PSB2_HUMAN
0.381258	0.104716	sp|O43676|NDUB3_HUMAN
0.218401	0.104495	sp|P82663|RT25_HUMAN
0.244543	0.104087	sp|Q969Z0|FAKD4_HUMAN
0.383818	0.103954	sp|P61026|RAB10_HUMAN
1.11614	0.103158	sp|P55884|EIF3B_HUMAN
0.607983	0.102886	sp|Q6PI48|SYDM_HUMAN
0.479611	0.102337	sp|Q13596|SNX1_HUMAN
0.574354	0.101983	sp|Q9Y6H1|CHCH2_HUMAN;sp|Q5T1J5|CHCH9_HUMAN
0.524655	0.101939	sp|Q9Y277|VDAC3_HUMAN
0.452934	0.10161	sp|Q5JVF3|PCID2_HUMAN
0.223342	0.10156	sp|P40616|ARL1_HUMAN
0.363585	0.101484	sp|Q9Y5A9|YTHD2_HUMAN
1.25503	0.101388	sp|Q96RU3|FNBP1_HUMAN
0.291681	0.101213	sp|P49247|RPIA_HUMAN
0.382109	0.10121	sp|Q9NRG9|AAAS_HUMAN
0.619579	0.100661	sp|Q9Y4W2|LAS1L_HUMAN
0.2243	0.100611	sp|O75381|PEX14_HUMAN
0.44379	0.100317	sp|Q13257|MD2L1_HUMAN
2.1486	0.100015	sp|P52292|IMA1_HUMAN
0.365797	0.0997577	sp|O00217|NDUS8_HUMAN
0.411551	0.0996537	sp|Q9NYL4|FKB11_HUMAN
0.220676	0.0996222	sp|Q9H3S1|SEM4A_HUMAN
0.538274	0.0996122	sp|Q9H3U1|UN45A_HUMAN
0.431961	0.0993657	sp|P61201|CSN2_HUMAN
0.361914	0.098928	sp|Q9Y221|NIP7_HUMAN
0.142195	0.098906	sp|Q8NFH3|NUP43_HUMAN
0.488476	0.0988994	sp|O43765|SGTA_HUMAN
0.315375	0.0988655	sp|Q9UMX0|UBQL1_HUMAN;sp|Q9NRR5|UBQL4_HUMAN
0.124294	0.0987506	sp|Q9H8W4|PKHF2_HUMAN
1.05134	0.098268	sp|Q96SI9|STRBP_HUMAN
0.956856	0.0982656	sp|Q9NR45|SIAS_HUMAN
0.128274	0.0976329	sp|O94842|TOX4_HUMAN;sp|O94900|TOX_HUMAN;sp|O15405|TOX3_HUMAN
0.319989	0.0974264	sp|Q96CT7|CC124_HUMAN
0.383958	0.0970831	sp|Q8NHH9|ATLA2_HUMAN
0.169926	0.0969753	sp|O75146|HIP1R_HUMAN;sp|O00291|HIP1_HUMAN
0.587329	0.0966635	sp|Q99439|CNN2_HUMAN
0.147526	0.096396	sp|Q9H7B4|SMYD3_HUMAN
0.443034	0.0962262	sp|P55265|DSRAD_HUMAN
0.473705	0.0959377	sp|Q9UKD2|MRT4_HUMAN
0.193366	0.0956955	sp|Q12974|TP4A2_HUMAN;sp|Q93096|TP4A1_HUMAN
0.0920004	0.0955763	sp|O14981|BTAF1_HUMAN
0.394988	0.0955319	sp|Q96IZ0|PAWR_HUMAN
0.274977	0.0954442	sp|P20645|MPRD_HUMAN
0.347413	0.0952001	sp|Q8IUG5|MY18B_HUMAN
1.00879	0.0950484	sp|P54687|BCAT1_HUMAN
0.383932	0.0949273	sp|Q9Y2R4|DDX52_HUMAN
0.359691	0.0947266	sp|P35813|PPM1A_HUMAN
0.159762	0.0947218	sp|Q15007|FL2D_HUMAN
0.40526	0.094502	sp|Q96FZ2|HMCES_HUMAN
0.704846	0.0941892	sp|Q12912|LRMP_HUMAN
0.191149	0.0938673	sp|Q9P0J0|NDUAD_HUMAN
0.395384	0.0937462	sp|P06239|LCK_HUMAN;sp|P12931|SRC_HUMAN;sp|P06241|FYN_HUMAN;sp|P07947|YES_HUMAN
0.154497	0.093338	sp|O43674|NDUB5_HUMAN
0.163903	0.0932565	sp|P54252|ATX3_HUMAN
0.591129	0.0931759	sp|O15085|ARHGB_HUMAN
0.131354	0.0930934	sp|Q13610|PWP1_HUMAN
0.181896	0.0930514	sp|Q96M27|PRRC1_HUMAN
0.37531	0.092773	sp|Q7LBC6|KDM3B_HUMAN
0.535866	0.0924172	sp|Q07960|RHG01_HUMAN
0.362673	0.0921874	sp|Q5C9Z4|NOM1_HUMAN
0.214176	0.0919833	sp|Q9Y2Q0|AT8A1_HUMAN
0.206451	0.0919538	sp|Q92890|UFD1_HUMAN
0.142413	0.0919199	sp|Q8WWC4|MAIP1_HUMAN
0.840357	0.091804	sp|Q9NUQ9|FA49B_HUMAN;sp|Q9H0Q0|FA49A_HUMAN
0.484105	0.0916181	sp|Q08623|HDHD1_HUMAN
0.516682	0.0915842	sp|Q9H993|ARMT1_HUMAN
0.38997	0.0911913	sp|Q96HY6|DDRGK_HUMAN
0.625641	0.0910602	sp|O75874|IDHC_HUMAN
0.133543	0.090816	sp|Q92835|SHIP1_HUMAN
0.159688	0.0907655	sp|Q8IY18|SMC5_HUMAN
0.679618	0.0906115	sp|Q14697|GANAB_HUMAN
0.410441	0.0904574	sp|P51665|PSMD7_HUMAN
1.1022	0.0903091	sp|P16615|AT2A2_HUMAN
0.361054	0.0901985	sp|Q9NP77|SSU72_HUMAN
0.323372	0.0898771	sp|Q96GD4|AURKB_HUMAN;sp|Q9UQB9|AURKC_HUMAN;sp|O14965|AURKA_HUMAN
0.300169	0.0897417	sp|Q9GZS1|RPA49_HUMAN
0.492782	0.0892358	sp|Q8WY22|BRI3B_HUMAN
0.328566	0.0890517	sp|Q9BR76|COR1B_HUMAN
0.315591	0.089035	sp|O43172|PRP4_HUMAN
1.10669	0.0889635	sp|P78344|IF4G2_HUMAN
0.24246	0.0888672	sp|Q14651|PLSI_HUMAN
0.218388	0.0882521	sp|Q15022|SUZ12_HUMAN
0.281508	0.0881338	sp|Q96G46|DUS3L_HUMAN
0.520882	0.08778	sp|Q969G3|SMCE1_HUMAN
0.826261	0.0877461	sp|P27797|CALR_HUMAN
0.796311	0.0877419	sp|P06493|CDK1_HUMAN
0.712826	0.0877104	sp|Q09028|RBBP4_HUMAN
0.110696	0.0876584	sp|Q9Y296|TPPC4_HUMAN
0.189346	0.0869055	sp|O43920|NDUS5_HUMAN
0.250633	0.0865731	sp|Q9UL15|BAG5_HUMAN
0.233272	0.0864043	sp|Q15363|TMED2_HUMAN
0.348804	0.086329	sp|Q12904|AIMP1_HUMAN
0.382436	0.0862098	sp|P61086|UBE2K_HUMAN
0.616838	0.086122	sp|O43592|XPOT_HUMAN
0.290428	0.0860238	sp|Q8NFX7|STXB6_HUMAN
0.192161	0.0856166	sp|Q3ZCM7|TBB8_HUMAN;sp|A6NNZ2|TBB8L_HUMAN
0.372845	0.0855336	sp|P23786|CPT2_HUMAN
0.105569	0.0855021	sp|Q9Y2Q5|LTOR2_HUMAN
0.270181	0.0854931	sp|Q9NTJ5|SAC1_HUMAN
0.148942	0.0853395	sp|Q6SPF0|SAMD1_HUMAN
0.325439	0.0847712	sp|Q9BYT8|NEUL_HUMAN
0.530286	0.0844927	sp|Q07666|KHDR1_HUMAN;sp|O75525|KHDR3_HUMAN;sp|Q5VWX1|KHDR2_HUMAN
0.852869	0.0843687	sp|P22102|PUR2_HUMAN
1.12419	0.0843415	sp|Q9H2U1|DHX36_HUMAN
0.362071	0.0843129	sp|P49458|SRP09_HUMAN
0.456254	0.0842876	sp|Q9Y6M9|NDUB9_HUMAN
0.335056	0.0839286	sp|Q16401|PSMD5_HUMAN
0.0911919	0.0838342	sp|Q96QC0|PP1RA_HUMAN
0.457889	0.0838041	sp|Q13557|KCC2D_HUMAN;sp|Q13554|KCC2B_HUMAN;sp|Q9UQM7|KCC2A_HUMAN
0.45817	0.0834208	sp|Q9BV38|WDR18_HUMAN
0.646289	0.0830555	sp|P62913|RL11_HUMAN
0.547282	0.0829153	sp|P42167|LAP2B_HUMAN
0.525731	0.0827341	sp|Q02543|RL18A_HUMAN
0.348339	0.0826974	sp|O15144|ARPC2_HUMAN
0.424703	0.0825353	sp|P56537|IF6_HUMAN
0.355244	0.0824056	sp|Q9Y5K6|CD2AP_HUMAN
0.201156	0.0823154	sp|Q9NVV4|PAPD1_HUMAN
0.0902296	0.0822067	sp|Q3YEC7|RABL6_HUMAN
0.186795	0.0813174	sp|Q16822|PCKGM_HUMAN;sp|P35558|PCKGC_HUMAN
0.212621	0.0812936	sp|Q8TDD1|DDX54_HUMAN
0.318354	0.0808821	sp|Q14847|LASP1_HUMAN
0.498915	0.0807681	sp|Q9H8Y8|GORS2_HUMAN
0.165112	0.0805883	sp|Q8NFH5|NUP35_HUMAN
0.236302	0.0805783	sp|P34949|MPI_HUMAN
0.213128	0.0803609	sp|P0DPI2|GAL3A_HUMAN;sp|A0A0B4J2D5|GAL3B_HUMAN
0.305838	0.0801797	sp|Q14331|FRG1_HUMAN
0.448468	0.0798893	sp|P04440|DPB1_HUMAN
0.314175	0.0795197	sp|Q9NX40|OCAD1_HUMAN
0.769853	0.0794821	sp|Q29RF7|PDS5A_HUMAN
0.848325	0.0792012	sp|Q1KMD3|HNRL2_HUMAN
0.122191	0.0790277	sp|Q53FT3|HIKES_HUMAN
0.474709	0.0789738	sp|P39019|RS19_HUMAN
0.0939744	0.0787268	sp|Q96FF9|CDCA5_HUMAN
0.473212	0.0783505	sp|P61160|ARP2_HUMAN
0.277258	0.07831	sp|Q9Y6C9|MTCH2_HUMAN
0.213789	0.0779691	sp|Q9GZP4|PITH1_HUMAN
0.429011	0.0777292	sp|Q04917|1433F_HUMAN
0.760438	0.0775361	sp|O95071|UBR5_HUMAN
0.573444	0.0772982	sp|Q9UGP8|SEC63_HUMAN
0.323525	0.0766697	sp|Q9Y6B6|SAR1B_HUMAN
0.464743	0.0764775	sp|O94874|UFL1_HUMAN
0.437527	0.0762601	sp|P30050|RL12_HUMAN
0.299995	0.0761714	sp|P31943|HNRH1_HUMAN
0.0866396	0.0761185	sp|Q14657|LAGE3_HUMAN
1.12817	0.0760465	sp|Q5H9R7|PP6R3_HUMAN
0.214154	0.0760322	sp|Q8N0U8|VKORL_HUMAN
0.396261	0.0760317	sp|Q01581|HMCS1_HUMAN
0.368456	0.0759974	sp|O75940|SPF30_HUMAN
0.189178	0.0759349	sp|O14921|RGS13_HUMAN
0.0483701	0.0756307	sp|Q8WUM9|S20A1_HUMAN
0.668498	0.0755649	sp|P21283|VATC1_HUMAN
0.591706	0.0755391	sp|Q9NTJ3|SMC4_HUMAN
0.184794	0.0750208	sp|Q9Y2P8|RCL1_HUMAN
0.285978	0.0749841	sp|Q02080|MEF2B_HUMAN
0.305537	0.0749245	sp|O60884|DNJA2_HUMAN
0.0633692	0.0746875	sp|O15126|SCAM1_HUMAN
0.0889881	0.0743437	sp|P52294|IMA5_HUMAN
0.140952	0.0738883	sp|O43516|WIPF1_HUMAN
0.131456	0.0738859	sp|Q9Y3A4|RRP7A_HUMAN
0.398424	0.0738087	sp|P09960|LKHA4_HUMAN
0.587831	0.0737271	sp|Q9Y4W6|AFG32_HUMAN
0.825809	0.0736275	sp|Q92616|GCN1_HUMAN
0.599512	0.0734735	sp|Q9H9B4|SFXN1_HUMAN
0.191602	0.0732412	sp|Q04323|UBXN1_HUMAN
0.460499	0.0729957	sp|P31040|SDHA_HUMAN
0.152498	0.0729089	sp|Q9UEW8|STK39_HUMAN
0.187841	0.0726924	sp|Q99747|SNAG_HUMAN
0.25276	0.0726519	sp|Q13867|BLMH_HUMAN
0.433318	0.0724368	sp|Q8WTV0|SCRB1_HUMAN
0.252999	0.0721521	sp|Q9NR31|SAR1A_HUMAN
0.266326	0.0718713	sp|Q9NX24|NHP2_HUMAN
0.187088	0.071867	sp|Q13951|PEBB_HUMAN
0.237272	0.0718083	sp|Q96MX6|WDR92_HUMAN
0.331394	0.0716653	sp|Q5T8P6|RBM26_HUMAN
0.824572	0.0716386	sp|Q9BY44|EIF2A_HUMAN
0.177978	0.0714669	sp|P26583|HMGB2_HUMAN
0.785188	0.0710678	sp|P12268|IMDH2_HUMAN
0.57083	0.0710149	sp|O00232|PSD12_HUMAN
0.32984	0.0709996	sp|O00422|SAP18_HUMAN
0.274918	0.070931	sp|P42566|EPS15_HUMAN
0.907979	0.0707207	sp|Q13616|CUL1_HUMAN
0.838818	0.0707073	sp|P41252|SYIC_HUMAN
0.189402	0.0706859	sp|P36404|ARL2_HUMAN
0.274398	0.0706043	sp|P17174|AATC_HUMAN
0.239006	0.0706	sp|P22307|NLTP_HUMAN
0.406327	0.0705872	sp|Q92747|ARC1A_HUMAN
0.887152	0.0703721	sp|Q9Y4L1|HYOU1_HUMAN;sp|Q9BXT5|TEX15_HUMAN
0.224621	0.0703354	sp|Q9ULE6|PALD_HUMAN
0.482149	0.0703025	sp|Q96GQ7|DDX27_HUMAN
0.156141	0.0701513	sp|Q96F86|EDC3_HUMAN
0.338616	0.0701466	sp|O00151|PDLI1_HUMAN
0.171561	0.0700941	sp|Q8N335|GPD1L_HUMAN
0.196086	0.0696387	sp|Q9H6F5|CCD86_HUMAN
0.127324	0.0696125	sp|Q9NRF8|PYRG2_HUMAN
0.282658	0.069438	sp|P49642|PRI1_HUMAN
0.259397	0.0693665	sp|Q9NRG0|CHRC1_HUMAN
0.984354	0.0683088	sp|P63244|RACK1_HUMAN
0.225927	0.0682297	sp|O15260|SURF4_HUMAN
0.52721	0.0680943	sp|P14735|IDE_HUMAN
1.2244	0.0680733	sp|P54577|SYYC_HUMAN
0.516483	0.0679832	sp|O15371|EIF3D_HUMAN
0.322858	0.0679741	sp|O76071|CIAO1_HUMAN
0.642887	0.067924	sp|Q9H9A6|LRC40_HUMAN
0.216682	0.0678582	sp|P15531|NDKA_HUMAN
1.34828	0.0678506	sp|Q99829|CPNE1_HUMAN
0.21989	0.0676088	sp|O43847|NRDC_HUMAN
0.297416	0.0675359	sp|O15446|RPA34_HUMAN
0.124321	0.067533	sp|P46736|BRCC3_HUMAN
0.193615	0.0674629	sp|Q9UJX3|APC7_HUMAN
0.545181	0.0672097	sp|Q92621|NU205_HUMAN
0.289272	0.0672016	sp|Q06124|PTN11_HUMAN
0.158395	0.0671768	sp|O15511|ARPC5_HUMAN
0.491045	0.067174	sp|Q6UB35|C1TM_HUMAN
0.489525	0.0671558	sp|P50995|ANX11_HUMAN;sp|P27216|ANX13_HUMAN
0.229153	0.0667734	sp|P50749|RASF2_HUMAN;sp|Q9H2L5|RASF4_HUMAN
0.12852	0.0662603	sp|O43159|RRP8_HUMAN
0.405426	0.0661879	sp|P48147|PPCE_HUMAN
0.671372	0.0661063	sp|P46782|RS5_HUMAN
0.116247	0.065969	sp|Q9GZU8|PIP30_HUMAN
0.225547	0.0659013	sp|O95239|KIF4A_HUMAN;sp|Q2VIQ3|KIF4B_HUMAN;sp|Q9Y496|KIF3A_HUMAN;sp|Q6ZMV9|KIF6_HUMAN
0.1891	0.0658169	sp|Q9NWS0|PIHD1_HUMAN
0.223911	0.0656857	sp|P50552|VASP_HUMAN
0.193456	0.0655289	sp|Q9BXY0|MAK16_HUMAN
0.287345	0.0654926	sp|Q9UIA9|XPO7_HUMAN
0.728493	0.0654793	sp|P14866|HNRPL_HUMAN
0.103799	0.0654674	sp|Q13427|PPIG_HUMAN
0.199613	0.0653119	sp|O95139|NDUB6_HUMAN
0.136684	0.0650387	sp|Q9BT88|SYT11_HUMAN
0.0493869	0.0649376	sp|Q9BZH6|WDR11_HUMAN
0.291604	0.0648608	sp|Q8N111|CEND_HUMAN
0.110683	0.0645847	sp|Q9Y570|PPME1_HUMAN
0.165239	0.064455	sp|Q9HAU5|RENT2_HUMAN
0.408848	0.0643005	sp|Q16186|ADRM1_HUMAN
0.292668	0.0642896	sp|Q8TDP1|RNH2C_HUMAN
0.511773	0.0642815	sp|P50395|GDIB_HUMAN
0.416587	0.0639906	sp|Q7L2E3|DHX30_HUMAN
0.17531	0.0638967	sp|P51809|VAMP7_HUMAN
0.210998	0.063755	sp|Q92947|GCDH_HUMAN
0.151109	0.063592	sp|Q9H5Q4|TFB2M_HUMAN
0.314818	0.0634913	sp|P0DOY3|IGLC3_HUMAN;sp|P0DOY2|IGLC2_HUMAN;sp|P0CG04|IGLC1_HUMAN;sp|B9A064|IGLL5_HUMAN;sp|P0DOX8|IGL1_HUMAN;sp|P0CF74|IGLC6_HUMAN;sp|A0M8Q6|IGLC7_HUMAN
0.523136	0.0634503	sp|O94826|TOM70_HUMAN
0.264626	0.0633731	sp|O15347|HMGB3_HUMAN
0.238459	0.063251	sp|P16220|CREB1_HUMAN;sp|P18846|ATF1_HUMAN
0.483363	0.063066	sp|P61106|RAB14_HUMAN
0.336229	0.0630193	sp|Q13098|CSN1_HUMAN
0.456211	0.0629048	sp|Q9ULW0|TPX2_HUMAN
0.214936	0.0626402	sp|Q6UXN9|WDR82_HUMAN
0.530986	0.0624614	sp|P18754|RCC1_HUMAN
0.221836	0.0624561	sp|Q9P2E9|RRBP1_HUMAN
0.183402	0.0624161	sp|P14324|FPPS_HUMAN
0.112422	0.0620489	sp|P14406|CX7A2_HUMAN
0.246264	0.0619721	sp|Q92667|AKAP1_HUMAN
0.519273	0.0619135	sp|Q00325|MPCP_HUMAN
1.76146	0.0617595	sp|Q14980|NUMA1_HUMAN
0.166842	0.0616946	sp|Q92879|CELF1_HUMAN;sp|O95319|CELF2_HUMAN
0.158412	0.0614705	sp|P13612|ITA4_HUMAN
0.621137	0.06141	sp|O94979|SC31A_HUMAN
0.152553	0.0613465	sp|P68371|TBB4B_HUMAN;sp|P04350|TBB4A_HUMAN
0.205412	0.0612817	sp|Q92925|SMRD2_HUMAN;sp|Q6STE5|SMRD3_HUMAN
0.342111	0.0612202	sp|O60488|ACSL4_HUMAN
0.160865	0.0612035	sp|Q6UN15|FIP1_HUMAN
0.185899	0.0608377	sp|Q9BZL1|UBL5_HUMAN
0.325611	0.0606327	sp|Q9H0C8|ILKAP_HUMAN
0.114813	0.0605927	sp|P50416|CPT1A_HUMAN
0.170405	0.0605731	sp|Q13162|PRDX4_HUMAN
0.360747	0.0605092	sp|Q8WXI9|P66B_HUMAN
0.118269	0.0603504	sp|Q9H3K2|GHITM_HUMAN
0.1371	0.0603404	sp|O60684|IMA7_HUMAN;sp|O15131|IMA6_HUMAN
0.619524	0.0601926	sp|P04843|RPN1_HUMAN
0.25725	0.0600972	sp|O00571|DDX3X_HUMAN;sp|O15523|DDX3Y_HUMAN;sp|Q9NQI0|DDX4_HUMAN
0.451194	0.0600696	sp|Q9BSJ8|ESYT1_HUMAN
0.770559	0.0600595	sp|Q16666|IF16_HUMAN;sp|Q6K0P9|IFIX_HUMAN
0.316883	0.0600371	sp|O75608|LYPA1_HUMAN
0.145386	0.0600114	sp|Q8WV22|NSE1_HUMAN
0.362185	0.0599823	sp|Q9NY12|GAR1_HUMAN
0.521989	0.0598102	sp|Q9UQ35|SRRM2_HUMAN
0.150485	0.0596604	sp|Q9UEE9|CFDP1_HUMAN
0.45721	0.0595684	sp|Q92797|SYMPK_HUMAN
0.360497	0.0593448	sp|P22061|PIMT_HUMAN
0.19414	0.0592833	sp|P53597|SUCA_HUMAN
0.245635	0.0592647	sp|Q13501|SQSTM_HUMAN
0.373613	0.0591898	sp|P49321|NASP_HUMAN
0.096373	0.0590224	sp|Q70CQ2|UBP34_HUMAN
0.354124	0.0589576	sp|Q14676|MDC1_HUMAN
0.335561	0.0588212	sp|Q02978|M2OM_HUMAN
0.1861	0.0588059	sp|Q9BYD2|RM09_HUMAN
0.36326	0.0578299	sp|Q96T37|RBM15_HUMAN
0.317088	0.0577884	sp|P36578|RL4_HUMAN
0.234236	0.0577197	sp|P49755|TMEDA_HUMAN
0.133749	0.0574031	sp|P11171|41_HUMAN;sp|Q9H4G0|E41L1_HUMAN;sp|Q9Y2J2|E41L3_HUMAN
0.300149	0.0569654	sp|O00425|IF2B3_HUMAN;sp|Q9Y6M1|IF2B2_HUMAN
0.209253	0.0568538	sp|Q0VDF9|HSP7E_HUMAN
0.0635362	0.056849	sp|O14964|HGS_HUMAN
0.206392	0.0567942	sp|P48735|IDHP_HUMAN
0.304398	0.0567875	sp|Q12907|LMAN2_HUMAN
0.0774586	0.0566196	sp|Q86UA1|PRP39_HUMAN
0.494443	0.0565386	sp|Q13263|TIF1B_HUMAN
0.609112	0.0564876	sp|P43307|SSRA_HUMAN
0.28183	0.0560989	sp|P09622|DLDH_HUMAN
0.0574498	0.0559874	sp|P78345|RPP38_HUMAN
0.13834	0.0559835	sp|Q9NSE4|SYIM_HUMAN
0.280802	0.0559626	sp|O75964|ATP5L_HUMAN
0.464995	0.0557542	sp|Q9BYG3|MK67I_HUMAN
0.0636083	0.0555892	sp|Q9H9B1|EHMT1_HUMAN
0.352474	0.0552144	sp|Q15021|CND1_HUMAN;REV__sp|Q02790|FKBP4_HUMAN
0.208928	0.0551815	sp|P61009|SPCS3_HUMAN
0.604771	0.0550957	sp|P08708|RS17_HUMAN
0.469891	0.0545549	sp|P52434|RPAB3_HUMAN
0.581255	0.0544639	sp|P38919|IF4A3_HUMAN
0.160514	0.0544586	sp|Q9P035|HACD3_HUMAN
0.0771359	0.0544434	sp|Q13769|THOC5_HUMAN
0.223288	0.054368	sp|Q9P0L0|VAPA_HUMAN
0.12559	0.0540776	sp|Q8NBJ5|GT251_HUMAN
0.119397	0.0540185	sp|O95571|ETHE1_HUMAN
0.221918	0.0539651	sp|Q9H098|F107B_HUMAN
0.267889	0.0536051	sp|Q9NS86|LANC2_HUMAN
0.868526	0.0535507	sp|P54578|UBP14_HUMAN
0.257226	0.0534773	sp|Q92600|CNOT9_HUMAN
0.219669	0.0534205	sp|Q16537|2A5E_HUMAN
0.415742	0.0534148	sp|Q13347|EIF3I_HUMAN
0.191838	0.0533957	sp|Q14137|BOP1_HUMAN
0.458772	0.0532646	sp|O75643|U520_HUMAN
0.445405	0.0531373	sp|P37108|SRP14_HUMAN
0.289867	0.0529594	sp|Q7Z5R6|AB1IP_HUMAN;sp|Q70E73|RAPH1_HUMAN
0.297154	0.0524702	sp|O14893|GEMI2_HUMAN
0.110703	0.0524583	sp|Q15910|EZH2_HUMAN
0.330964	0.0522709	sp|P48047|ATPO_HUMAN
0.0541136	0.052258	sp|Q9NQT5|EXOS3_HUMAN
0.423233	0.0521755	sp|Q9UQ80|PA2G4_HUMAN
0.109938	0.0520077	sp|P62942|FKB1A_HUMAN
0.144627	0.0519667	sp|P39880|CUX1_HUMAN;sp|O14529|CUX2_HUMAN
0.290855	0.0519595	sp|P14859|PO2F1_HUMAN;sp|Q9UKI9|PO2F3_HUMAN;sp|P09086|PO2F2_HUMAN
0.25504	0.0518146	sp|Q9H7B2|RPF2_HUMAN
0.304558	0.0516734	sp|P29144|TPP2_HUMAN
0.106068	0.0516419	sp|P16298|PP2BB_HUMAN;sp|Q08209|PP2BA_HUMAN;sp|P48454|PP2BC_HUMAN
0.410004	0.0516067	sp|Q14566|MCM6_HUMAN
0.158876	0.0513916	sp|Q9NVZ3|NECP2_HUMAN
0.890626	0.0512805	sp|P36871|PGM1_HUMAN
0.497728	0.0512114	sp|Q9UKK9|NUDT5_HUMAN
0.214372	0.0511608	sp|O15067|PUR4_HUMAN
0.223828	0.051085	sp|Q9UBS4|DJB11_HUMAN
0.585709	0.0509701	sp|Q14008|CKAP5_HUMAN
0.418232	0.0506535	sp|Q13435|SF3B2_HUMAN
0.171041	0.0506077	sp|Q13601|KRR1_HUMAN
0.0863316	0.0505619	sp|Q9BY32|ITPA_HUMAN
0.214419	0.0504694	sp|P31153|METK2_HUMAN;sp|Q00266|METK1_HUMAN
0.23145	0.0501723	sp|Q5UIP0|RIF1_HUMAN
0.119408	0.0501328	sp|Q12888|TP53B_HUMAN
0.0572085	0.0499496	sp|Q99467|CD180_HUMAN
0.109958	0.0498509	sp|P14635|CCNB1_HUMAN
0.0697827	0.04983	sp|P09497|CLCB_HUMAN
0.131746	0.0497909	sp|Q14671|PUM1_HUMAN
0.280987	0.0496116	sp|A6NDG6|PGP_HUMAN
0.302455	0.0494866	sp|O43776|SYNC_HUMAN
0.0670098	0.0494084	sp|P61254|RL26_HUMAN
0.393094	0.049376	sp|Q14152|EIF3A_HUMAN
0.192966	0.049336	sp|P50750|CDK9_HUMAN;sp|P11802|CDK4_HUMAN;sp|Q96Q40|CDK15_HUMAN;sp|Q00536|CDK16_HUMAN;sp|Q00537|CDK17_HUMAN;sp|Q9NYV4|CDK12_HUMAN;sp|Q14004|CDK13_HUMAN
0.102941	0.0492773	sp|Q8N9N7|LRC57_HUMAN
0.601847	0.0492325	sp|O00410|IPO5_HUMAN;sp|O60518|RNBP6_HUMAN
0.0950351	0.0491853	sp|P35611|ADDA_HUMAN
0.586566	0.0486307	sp|Q9UH65|SWP70_HUMAN
0.149368	0.048429	sp|Q9BZX2|UCK2_HUMAN;sp|Q9HA47|UCK1_HUMAN
0.261362	0.0482402	sp|Q12788|TBL3_HUMAN
0.317303	0.0481315	sp|P31350|RIR2_HUMAN
0.634085	0.0480824	sp|Q14498|RBM39_HUMAN;sp|Q86U06|RBM23_HUMAN
0.243491	0.0480399	sp|P42285|MTREX_HUMAN
0.140148	0.0478253	sp|P63000|RAC1_HUMAN;sp|P60763|RAC3_HUMAN
0.137943	0.0474086	sp|O43681|ASNA_HUMAN
0.358139	0.0473571	sp|Q16563|SYPL1_HUMAN
0.0700813	0.0472836	sp|Q8NFC6|BD1L1_HUMAN
0.223557	0.0467501	sp|P56134|ATPK_HUMAN
0.214474	0.0467153	sp|P35249|RFC4_HUMAN
0.289861	0.046617	sp|Q96PZ0|PUS7_HUMAN
0.17784	0.0464439	sp|Q96D46|NMD3_HUMAN
0.0941726	0.0463462	sp|O95295|SNAPN_HUMAN
1.57863	0.0459824	sp|P78527|PRKDC_HUMAN
0.741256	0.0459566	sp|P08243|ASNS_HUMAN
0.450059	0.0459495	sp|P23368|MAOM_HUMAN
0.225178	0.04567	sp|P33240|CSTF2_HUMAN
0.05964	0.0456023	sp|P03928|ATP8_HUMAN
0.260784	0.0454135	sp|O60493|SNX3_HUMAN
0.20103	0.0453143	sp|O75340|PDCD6_HUMAN
0.792544	0.0449562	sp|Q99873|ANM1_HUMAN;sp|Q9NR22|ANM8_HUMAN
0.347903	0.044848	sp|Q9Y2S6|TMA7_HUMAN
0.131202	0.0448365	sp|Q96JH7|VCIP1_HUMAN
1.25103	0.044796	sp|P52701|MSH6_HUMAN
0.0447966	0.0447569	sp|Q9BYV8|CEP41_HUMAN
0.0998511	0.0447025	sp|Q5VTU8|AT5EL_HUMAN;sp|P56381|ATP5E_HUMAN
0.268555	0.04461	sp|O00233|PSMD9_HUMAN
0.24964	0.0443707	sp|O00487|PSDE_HUMAN
0.154337	0.044282	sp|P49643|PRI2_HUMAN
0.186333	0.0439858	sp|P30740|ILEU_HUMAN
0.0979524	0.0439572	sp|P42345|MTOR_HUMAN
0.357554	0.0438557	sp|Q08211|DHX9_HUMAN
0.102469	0.0438089	sp|Q96J01|THOC3_HUMAN
0.310018	0.0436082	sp|Q9Y617|SERC_HUMAN
0.0762662	0.0435581	sp|P57076|CF298_HUMAN
0.101854	0.0435419	sp|P20036|DPA1_HUMAN
0.0857588	0.0434604	sp|P48729|KC1A_HUMAN;sp|Q8N752|KC1AL_HUMAN
0.682376	0.0433354	sp|Q9NR30|DDX21_HUMAN
0.104438	0.0432611	sp|Q9BXS6|NUSAP_HUMAN
0.367151	0.0431967	sp|Q9BXP5|SRRT_HUMAN
0.103339	0.0429525	sp|Q9BV86|NTM1A_HUMAN
0.100283	0.0428967	sp|P49589|SYCC_HUMAN
0.0715705	0.0425839	sp|Q96GD0|PLPP_HUMAN
0.0761522	0.0424371	sp|P32942|ICAM3_HUMAN
0.606351	0.0423265	sp|P09012|SNRPA_HUMAN
0.0283866	0.0422959	sp|Q9NUD5|ZCHC3_HUMAN
0.111666	0.0422006	sp|P61769|B2MG_HUMAN
0.0862218	0.0421352	sp|O94953|KDM4B_HUMAN
0.265364	0.0420799	sp|O15294|OGT1_HUMAN
0.169648	0.0420055	sp|O94855|SC24D_HUMAN
0.436476	0.0420041	sp|Q9NVP1|DDX18_HUMAN
0.0640899	0.041738	sp|P10109|ADX_HUMAN
0.35608	0.0412965	sp|Q15269|PWP2_HUMAN
0.115275	0.0411773	sp|O60762|DPM1_HUMAN
0.111768	0.0411592	sp|Q99836|MYD88_HUMAN
0.103799	0.0409784	sp|P06132|DCUP_HUMAN
0.402372	0.040823	sp|P36776|LONM_HUMAN
0.169544	0.0407553	sp|Q05D32|CTSL2_HUMAN
0.187366	0.0406909	sp|P16401|H15_HUMAN
0.186964	0.0405951	sp|Q9UBQ5|EIF3K_HUMAN
0.182088	0.0405912	sp|Q01082|SPTB2_HUMAN
0.122932	0.040525	sp|P06400|RB_HUMAN
0.104477	0.0404897	sp|O43719|HTSF1_HUMAN
0.169194	0.0404615	sp|P50851|LRBA_HUMAN
0.12275	0.0403318	sp|Q9NVN8|GNL3L_HUMAN
0.174711	0.040154	sp|Q86UE4|LYRIC_HUMAN
0.121529	0.04006	sp|Q07020|RL18_HUMAN
0.487252	0.0397606	sp|Q00839|HNRPU_HUMAN
0.25543	0.0393567	sp|Q8TEX9|IPO4_HUMAN
0.155777	0.0393314	sp|Q15126|PMVK_HUMAN
0.439768	0.0392494	sp|P68104|EF1A1_HUMAN;sp|Q5VTE0|EF1A3_HUMAN;sp|Q05639|EF1A2_HUMAN
0.337034	0.0391903	sp|P52272|HNRPM_HUMAN
0.119859	0.0391073	sp|P62633|CNBP_HUMAN
0.0415545	0.0390868	sp|Q9BRP1|PDD2L_HUMAN
0.12935	0.0389109	sp|Q15819|UB2V2_HUMAN
0.59897	0.0388184	sp|P45974|UBP5_HUMAN
0.0704124	0.0387812	sp|O43290|SNUT1_HUMAN
0.267845	0.0385852	sp|P46063|RECQ1_HUMAN
0.10478	0.0385523	sp|Q96A65|EXOC4_HUMAN
0.187535	0.0385237	sp|P23246|SFPQ_HUMAN
0.133164	0.0384345	sp|Q96K17|BT3L4_HUMAN
0.1253	0.0383539	sp|Q9HAV7|GRPE1_HUMAN
0.104801	0.038271	sp|P13798|ACPH_HUMAN
0.152658	0.0379267	sp|Q15052|ARHG6_HUMAN
0.304565	0.0377517	sp|P25398|RS12_HUMAN
0.239723	0.0376749	sp|Q9UPN7|PP6R1_HUMAN
0.0855261	0.0374417	sp|O96005|CLPT1_HUMAN
0.389652	0.0373206	sp|P14625|ENPL_HUMAN;sp|Q58FF3|ENPLL_HUMAN
0.188763	0.0371819	sp|Q9P287|BCCIP_HUMAN
0.270598	0.0370893	sp|P63162|RSMN_HUMAN;sp|P14678|RSMB_HUMAN
0.0654377	0.0370255	sp|P55011|S12A2_HUMAN
0.0580382	0.0369587	sp|Q8N543|OGFD1_HUMAN
0.28975	0.036891	sp|P04075|ALDOA_HUMAN;sp|P05062|ALDOB_HUMAN
0.0751981	0.0368428	sp|Q15796|SMAD2_HUMAN;sp|P84022|SMAD3_HUMAN;sp|O15198|SMAD9_HUMAN
0.159204	0.0368185	sp|Q9NY27|PP4R2_HUMAN
0.328575	0.0368166	sp|Q9HCC0|MCCB_HUMAN
0.166855	0.036582	sp|Q9UHV9|PFD2_HUMAN
0.710399	0.0365434	sp|P35606|COPB2_HUMAN
0.11162	0.0362234	sp|Q8IZP0|ABI1_HUMAN;sp|Q9NYB9|ABI2_HUMAN
0.420591	0.0357242	sp|Q6P2Q9|PRP8_HUMAN
0.271111	0.0352807	sp|Q9Y262|EIF3L_HUMAN
0.364427	0.0351849	sp|P21796|VDAC1_HUMAN
0.28935	0.0351419	sp|Q00796|DHSO_HUMAN
0.142271	0.0348926	sp|Q9NU22|MDN1_HUMAN
0.142276	0.0348415	sp|Q96ER3|SAAL1_HUMAN
0.272099	0.0347476	sp|O75534|CSDE1_HUMAN
0.0903563	0.0344772	sp|Q96IJ6|GMPPA_HUMAN
0.0854422	0.0343556	sp|P17096|HMGA1_HUMAN
0.0287436	0.0342255	sp|Q8IZ73|RUSD2_HUMAN
0.109418	0.0341802	sp|Q9NVQ4|FAIM1_HUMAN
0.18661	0.0340295	sp|P08575|PTPRC_HUMAN
0.0605275	0.0339923	sp|Q9UMS0|NFU1_HUMAN
0.111954	0.0337029	sp|O75695|XRP2_HUMAN
0.0818644	0.0335364	sp|Q9H9Q2|CSN7B_HUMAN
0.130385	0.0334368	sp|Q9UG63|ABCF2_HUMAN
0.30649	0.0332184	sp|Q08257|QOR_HUMAN
0.0514831	0.0331116	sp|Q96P11|NSUN5_HUMAN;sp|Q63ZY6|NSN5C_HUMAN;sp|Q3KNT7|NSN5B_HUMAN
0.278274	0.0329738	sp|O96019|ACL6A_HUMAN;sp|O94805|ACL6B_HUMAN
0.500973	0.032877	sp|P35232|PHB_HUMAN
0.574306	0.0327225	sp|P07814|SYEP_HUMAN
0.238489	0.0326157	sp|P46109|CRKL_HUMAN
0.099449	0.0323434	sp|Q13442|HAP28_HUMAN
0.0930307	0.0322633	sp|O60524|NEMF_HUMAN
0.255694	0.0322528	sp|P08574|CY1_HUMAN
0.0998923	0.0322051	sp|Q8TAQ2|SMRC2_HUMAN
0.225469	0.0321527	sp|P07355|ANXA2_HUMAN;sp|A6NMY6|AXA2L_HUMAN
0.133669	0.0320835	sp|P09543|CN37_HUMAN
0.443504	0.0320168	sp|Q8N1F7|NUP93_HUMAN
0.192371	0.0317235	sp|Q69YN4|VIR_HUMAN
0.480827	0.031702	sp|Q9Y230|RUVB2_HUMAN
0.0537257	0.0316963	sp|P28288|ABCD3_HUMAN
0.15365	0.031476	sp|Q9BUQ8|DDX23_HUMAN
0.387426	0.0314412	sp|Q9Y6E2|BZW2_HUMAN
0.85026	0.0314012	sp|P78347|GTF2I_HUMAN;sp|Q86UP8|GTD2A_HUMAN;sp|Q6EKJ0|GTD2B_HUMAN
0.170586	0.0313749	sp|P27694|RFA1_HUMAN
0.0633405	0.0313082	sp|Q6IN84|MRM1_HUMAN
0.0710903	0.0312066	sp|Q86VM9|ZCH18_HUMAN
0.0519519	0.0310793	sp|Q96E11|RRFM_HUMAN
0.234001	0.0310612	sp|Q13895|BYST_HUMAN
0.278362	0.0310521	sp|P46940|IQGA1_HUMAN
0.289752	0.0309744	sp|P78417|GSTO1_HUMAN
0.21367	0.0309129	sp|P35268|RL22_HUMAN
0.107974	0.0308404	sp|Q9BW27|NUP85_HUMAN
0.275128	0.0307431	sp|P08238|HS90B_HUMAN;sp|Q58FF7|H90B3_HUMAN
0.122928	0.0306749	sp|Q9UKV3|ACINU_HUMAN
0.192498	0.0306358	sp|Q86YP4|P66A_HUMAN
0.0703035	0.0305071	sp|Q9UBP6|TRMB_HUMAN
0.129609	0.0303578	sp|Q9NQS7|INCE_HUMAN
0.0606923	0.0303555	sp|Q15427|SF3B4_HUMAN
0.157873	0.0302482	sp|P17812|PYRG1_HUMAN
0.147605	0.0301824	sp|P00374|DYR_HUMAN;sp|Q86XF0|DYR2_HUMAN
0.0725343	0.0299239	sp|P19174|PLCG1_HUMAN
0.345563	0.0298324	sp|P68400|CSK21_HUMAN;sp|Q8NEV1|CSK23_HUMAN
0.130595	0.029727	sp|P36405|ARL3_HUMAN
0.0916585	0.0296884	sp|Q9NRX1|PNO1_HUMAN
0.112844	0.0294528	sp|P62851|RS25_HUMAN
0.160952	0.0292797	sp|P54920|SNAA_HUMAN;sp|Q9H115|SNAB_HUMAN
0.393738	0.0292449	sp|P11387|TOP1_HUMAN
0.113081	0.0290952	sp|P30047|GFRP_HUMAN
0.0371855	0.0290546	sp|P62841|RS15_HUMAN
0.295095	0.0288105	sp|Q9P2J5|SYLC_HUMAN
0.056184	0.02879	sp|P53990|IST1_HUMAN
0.116817	0.0287118	sp|P21281|VATB2_HUMAN;sp|P15313|VATB1_HUMAN
0.29553	0.0287108	sp|P54136|SYRC_HUMAN
0.0356965	0.028708	sp|Q5VT52|RPRD2_HUMAN
0.245035	0.0286007	sp|P49720|PSB3_HUMAN
0.0947347	0.0285954	sp|Q14807|KIF22_HUMAN
0.0707366	0.0285482	sp|P55735|SEC13_HUMAN
0.0318549	0.0284543	sp|C9JLW8|MCRI1_HUMAN
0.150022	0.0280461	sp|Q15365|PCBP1_HUMAN
0.130965	0.0279703	sp|Q9UJU6|DBNL_HUMAN
0.301886	0.0279202	sp|Q9H583|HEAT1_HUMAN
0.288844	0.0278411	sp|Q15019|SEPT2_HUMAN
0.116888	0.0275092	sp|P60983|GMFB_HUMAN
0.0801013	0.0273762	sp|Q9Y2Q3|GSTK1_HUMAN
0.141575	0.0272346	sp|P62917|RL8_HUMAN
0.136804	0.0269933	sp|O00178|GTPB1_HUMAN
0.0844582	0.0266771	sp|P62277|RS13_HUMAN
0.19967	0.0265656	sp|P49915|GUAA_HUMAN
0.0729762	0.0265427	sp|P08579|RU2B_HUMAN
0.205562	0.0265369	sp|P57737|CORO7_HUMAN
0.0115652	0.0264626	sp|O94913|PCF11_HUMAN
0.35848	0.0264583	sp|Q86VP6|CAND1_HUMAN
0.0970772	0.0263419	sp|P28340|DPOD1_HUMAN
0.163959	0.0263295	sp|O75369|FLNB_HUMAN
0.248998	0.0262465	sp|Q96FW1|OTUB1_HUMAN
0.116204	0.0260839	sp|Q2TAY7|SMU1_HUMAN
0.0911844	0.0258541	sp|Q96CW1|AP2M1_HUMAN
0.0262091	0.0257211	sp|Q9BQE3|TBA1C_HUMAN
0.238562	0.025672	sp|P11021|BIP_HUMAN
0.105577	0.0255742	sp|O15514|RPB4_HUMAN
0.108716	0.0252452	sp|Q7L591|DOK3_HUMAN
0.0738672	0.025106	sp|P17252|KPCA_HUMAN;sp|P05771|KPCB_HUMAN;sp|P05129|KPCG_HUMAN
0.320839	0.024704	sp|O14776|TCRG1_HUMAN
0.0599163	0.0245414	sp|Q9GZR7|DDX24_HUMAN
0.152044	0.024415	sp|P33176|KINH_HUMAN;sp|O60282|KIF5C_HUMAN;sp|Q12840|KIF5A_HUMAN
0.0618269	0.024261	sp|P39748|FEN1_HUMAN;CON__P01030;CON__ENSEMBL:ENSBTAP00000007350
0.0667257	0.0238914	sp|Q96IV0|NGLY1_HUMAN
0.0917177	0.0238824	sp|Q9UNX4|WDR3_HUMAN
0.0617479	0.0238228	sp|Q9Y450|HBS1L_HUMAN
0.106373	0.0236564	sp|P35613|BASI_HUMAN
0.0558008	0.0236502	sp|Q86UK7|ZN598_HUMAN
0.0871346	0.023499	sp|P53701|CCHL_HUMAN
0.120098	0.0233674	sp|Q8NF50|DOCK8_HUMAN;sp|Q96HP0|DOCK6_HUMAN;sp|Q96N67|DOCK7_HUMAN
0.108054	0.0233021	sp|O00299|CLIC1_HUMAN
0.0710607	0.0231123	sp|P28065|PSB9_HUMAN
0.170839	0.0230393	sp|P28907|CD38_HUMAN
0.0580416	0.0229845	sp|Q9BVI4|NOC4L_HUMAN
0.174715	0.022943	sp|P33993|MCM7_HUMAN
0.141151	0.0229092	sp|O75367|H2AY_HUMAN;sp|Q9P0M6|H2AW_HUMAN
0.0605493	0.022819	sp|O75607|NPM3_HUMAN
0.366982	0.0227089	sp|Q13177|PAK2_HUMAN;sp|Q13153|PAK1_HUMAN;sp|O75914|PAK3_HUMAN
0.155238	0.0226021	sp|P08865|RSSA_HUMAN
0.108969	0.0226011	sp|O95218|ZRAB2_HUMAN
0.0590814	0.0224085	sp|P13073|COX41_HUMAN
0.135201	0.0223646	sp|P30419|NMT1_HUMAN;sp|O60551|NMT2_HUMAN
0.0993728	0.0222445	sp|P35573|GDE_HUMAN
0.106001	0.0222178	sp|P60842|IF4A1_HUMAN
0.0167763	0.0219421	sp|P00167|CYB5_HUMAN
0.0586075	0.0219059	sp|Q9Y3D8|KAD6_HUMAN
0.0106572	0.0218015	sp|O95466|FMNL1_HUMAN;sp|Q96PY5|FMNL2_HUMAN
0.0986542	0.0217028	sp|P52888|THOP1_HUMAN
0.127842	0.0215216	sp|P18858|DNLI1_HUMAN
0.0785455	0.0215158	sp|O43670|ZN207_HUMAN
0.16771	0.0213299	sp|Q14684|RRP1B_HUMAN
0.0334741	0.0213084	sp|P08758|ANXA5_HUMAN
0.023955	0.0212698	sp|Q15054|DPOD3_HUMAN
0.0539411	0.0212574	sp|Q99805|TM9S2_HUMAN
0.186636	0.0211749	sp|P26639|SYTC_HUMAN
0.0372946	0.0211039	sp|Q9Y530|OARD1_HUMAN
0.131988	0.0208483	sp|O75663|TIPRL_HUMAN
0.210161	0.0208206	sp|Q9P258|RCC2_HUMAN
0.187806	0.0206814	sp|Q12906|ILF3_HUMAN
0.0220658	0.0205722	sp|Q14315|FLNC_HUMAN
0.0546452	0.0204353	sp|Q92917|GPKOW_HUMAN
0.0539822	0.0202403	sp|P24539|AT5F1_HUMAN
0.174668	0.0202394	sp|Q32MZ4|LRRF1_HUMAN
0.116759	0.0201545	sp|O75533|SF3B1_HUMAN
0.0688592	0.0200849	sp|Q8WVY7|UBCP1_HUMAN
0.171545	0.0200424	sp|P20700|LMNB1_HUMAN
0.0604179	0.0198908	sp|Q9H0U4|RAB1B_HUMAN;sp|Q92928|RAB1C_HUMAN
0.119444	0.019886	sp|O76003|GLRX3_HUMAN
0.0438619	0.0197577	sp|P63010|AP2B1_HUMAN
0.03814	0.0197229	sp|Q6IA86|ELP2_HUMAN
0.0628283	0.0196824	sp|Q9BQ39|DDX50_HUMAN
0.124301	0.0196791	sp|Q15717|ELAV1_HUMAN;sp|P26378|ELAV4_HUMAN
0.262665	0.0196486	sp|P25789|PSA4_HUMAN
0.0444364	0.0195718	sp|Q6XQN6|PNCB_HUMAN
0.0750964	0.019527	sp|Q92556|ELMO1_HUMAN
0.0975147	0.0195045	sp|P51610|HCFC1_HUMAN
0.0891593	0.0194321	sp|O76094|SRP72_HUMAN
0.166403	0.0194316	sp|P62487|RPB7_HUMAN
0.145191	0.0193925	sp|O60506|HNRPQ_HUMAN
0.046339	0.0193706	sp|P23497|SP100_HUMAN
0.114879	0.0193458	sp|P63241|IF5A1_HUMAN;sp|Q6IS14|IF5AL_HUMAN;sp|Q9GZV4|IF5A2_HUMAN
0.193081	0.0192704	sp|P14868|SYDC_HUMAN
0.0673956	0.0190945	sp|O95235|KI20A_HUMAN
0.131161	0.0190301	sp|P41250|GARS_HUMAN
0.0650594	0.0189161	sp|P50748|KNTC1_HUMAN
0.137019	0.0186133	sp|Q9H4M9|EHD1_HUMAN;sp|Q9NZN3|EHD3_HUMAN;sp|Q9NZN4|EHD2_HUMAN
0.152462	0.0185833	sp|P19388|RPAB1_HUMAN
0.0550424	0.0185194	sp|P49916|DNLI3_HUMAN
0.0434259	0.0183306	sp|Q9UKL0|RCOR1_HUMAN;sp|Q9P2K3|RCOR3_HUMAN
0.0773594	0.0182772	sp|Q5VYK3|ECM29_HUMAN
0.092966	0.0181618	sp|Q9Y265|RUVB1_HUMAN
0.0630248	0.0179906	sp|O75439|MPPB_HUMAN
0.349971	0.0178156	sp|P13010|XRCC5_HUMAN
0.0398995	0.0176859	sp|Q9NYL9|TMOD3_HUMAN
0.153473	0.0176797	sp|P61978|HNRPK_HUMAN
0.32857	0.0175281	sp|Q00610|CLH1_HUMAN;sp|P53675|CLH2_HUMAN
0.215835	0.017447	sp|P45880|VDAC2_HUMAN
0.0863251	0.017396	sp|Q99471|PFD5_HUMAN
0.208765	0.0173187	sp|P06748|NPM_HUMAN
0.152548	0.0173149	sp|P04181|OAT_HUMAN
0.0638299	0.017107	sp|Q13409|DC1I2_HUMAN
0.0483375	0.0170999	sp|Q9HC21|TPC_HUMAN
0.0712542	0.0169334	sp|Q9H300|PARL_HUMAN
0.11364	0.0167937	sp|P55072|TERA_HUMAN
0.0358482	0.0166569	sp|Q9UGR2|Z3H7B_HUMAN
0.109305	0.0166068	sp|Q8TEM1|PO210_HUMAN
0.055679	0.0159702	sp|P46459|NSF_HUMAN
0.0516916	0.0159464	sp|O75934|SPF27_HUMAN
0.0635703	0.0157127	sp|Q9NS87|KIF15_HUMAN
0.0882538	0.0156569	sp|P50453|SPB9_HUMAN
0.100764	0.015626	sp|Q96I99|SUCB2_HUMAN
0.091213	0.015614	sp|O76021|RL1D1_HUMAN
0.0833896	0.0154324	sp|O60313|OPA1_HUMAN
0.167436	0.0153956	sp|P30101|PDIA3_HUMAN
0.672692	0.0150423	sp|P31939|PUR9_HUMAN
0.129737	0.0149293	sp|Q9UIG0|BAZ1B_HUMAN
0.121625	0.0147371	sp|Q96AE4|FUBP1_HUMAN
0.0336809	0.0145645	sp|Q96CS3|FAF2_HUMAN
0.0218941	0.0145607	sp|Q8NBF2|NHLC2_HUMAN
0.0618203	0.0144534	sp|P30046|DOPD_HUMAN;sp|A6NHG4|DDTL_HUMAN
0.0857271	0.013895	sp|Q9H2H8|PPIL3_HUMAN
0.108565	0.0138564	sp|P11142|HSP7C_HUMAN
0.0279053	0.0137901	sp|Q9BX46|RBM24_HUMAN;sp|Q9H0Z9|RBM38_HUMAN
0.0492362	0.0136838	sp|P42126|ECI1_HUMAN
0.0862892	0.0136771	sp|P07237|PDIA1_HUMAN
0.0134645	0.0135093	sp|Q9NPF5|DMAP1_HUMAN
0.0518497	0.0134673	sp|Q9HAV0|GBB4_HUMAN
0.0456458	0.0133839	sp|Q9BQ61|TRIR_HUMAN
0.0466283	0.0133319	sp|Q12959|DLG1_HUMAN
0.0295805	0.0131063	sp|O95299|NDUAA_HUMAN
0.0408552	0.0130157	sp|O60232|SSA27_HUMAN
0.217564	0.0128779	sp|O60664|PLIN3_HUMAN
0.13559	0.0128102	sp|P49327|FAS_HUMAN
0.049312	0.0127897	sp|O43768|ENSA_HUMAN
0.0474955	0.0126777	sp|Q9NT62|ATG3_HUMAN
0.160952	0.012661	sp|P30086|PEBP1_HUMAN
0.0658476	0.0124035	sp|Q9BYV9|BACH2_HUMAN
0.0427817	0.0122023	sp|Q9Y5M8|SRPRB_HUMAN
0.0407328	0.012095	sp|P08754|GNAI3_HUMAN;sp|P63096|GNAI1_HUMAN;sp|P11488|GNAT1_HUMAN;sp|P19087|GNAT2_HUMAN;sp|A8MTJ3|GNAT3_HUMAN;sp|P09471|GNAO_HUMAN;sp|P38405|GNAL_HUMAN
0.117057	0.0120015	sp|P23396|RS3_HUMAN
0.0586563	0.011754	sp|P52948|NUP98_HUMAN
0.141559	0.0117412	sp|P27708|PYR1_HUMAN
0.0380689	0.0116782	sp|P49354|FNTA_HUMAN
0.0460965	0.0115056	sp|Q9NQW7|XPP1_HUMAN
0.054565	0.0113673	sp|P00390|GSHR_HUMAN
0.0988905	0.0113444	sp|P50991|TCPD_HUMAN
0.0456365	0.0111766	sp|Q8TD19|NEK9_HUMAN;REV__sp|Q9P0M6|H2AW_HUMAN
0.0412944	0.0109186	sp|Q9Y2D5|AKAP2_HUMAN
0.0262269	0.0109005	sp|Q12824|SNF5_HUMAN
0.0119356	0.0106673	sp|Q9P031|TAP26_HUMAN
0.0772374	0.0105467	sp|Q9Y4X5|ARI1_HUMAN
0.0609142	0.0105429	sp|P31946|1433B_HUMAN
0.0596512	0.0104594	sp|P27695|APEX1_HUMAN
0.0290265	0.00985575	sp|P49189|AL9A1_HUMAN
0.0332996	0.009799	sp|Q13363|CTBP1_HUMAN;sp|P56545|CTBP2_HUMAN
0.0424047	0.00928593	sp|Q9H4A4|AMPB_HUMAN
0.0386353	0.00924635	sp|Q13356|PPIL2_HUMAN
0.0261018	0.00924397	sp|P61960|UFM1_HUMAN
0.162742	0.00923157	sp|Q9Y2L1|RRP44_HUMAN
0.0525092	0.00916958	sp|Q13155|AIMP2_HUMAN
0.0346913	0.00902939	sp|Q14653|IRF3_HUMAN
0.0148075	0.00902176	sp|Q8N4Q1|MIA40_HUMAN
0.0422787	0.00896358	sp|O95816|BAG2_HUMAN
0.0743915	0.0089097	sp|Q9BPX3|CND3_HUMAN
0.0331302	0.00880146	sp|Q96P70|IPO9_HUMAN
0.0160242	0.00870466	sp|P30825|CTR1_HUMAN
0.0362866	0.00860453	sp|Q9UJA5|TRM6_HUMAN
0.0417243	0.00859261	sp|O96008|TOM40_HUMAN
0.0138389	0.0083971	sp|Q5U5X0|LYRM7_HUMAN
0.077184	0.00834942	sp|P61158|ARP3_HUMAN;sp|Q9P1U1|ARP3B_HUMAN;sp|Q9C0K3|ARP3C_HUMAN
0.0486141	0.0083003	sp|Q9NSD9|SYFB_HUMAN
0.0221511	0.00813675	sp|Q6I9Y2|THOC7_HUMAN
0.158953	0.00812101	sp|Q92900|RENT1_HUMAN
0.0307357	0.00806952	sp|P18583|SON_HUMAN
0.0260258	0.00787497	sp|Q9H3N1|TMX1_HUMAN
0.047041	0.00775528	sp|Q99543|DNJC2_HUMAN
0.0210253	0.00751734	sp|Q9NXA8|SIR5_HUMAN
0.048607	0.00750828	sp|Q15435|PP1R7_HUMAN
0.0144713	0.00746918	sp|Q6P996|PDXD1_HUMAN;sp|Q6P474|PDXD2_HUMAN
0.0636908	0.00739527	sp|P22314|UBA1_HUMAN
0.0259328	0.00738096	sp|Q96F07|CYFP2_HUMAN
0.0653808	0.00734949	sp|Q9UQE7|SMC3_HUMAN
0.0406907	0.00717211	sp|P51149|RAB7A_HUMAN
0.041737	0.0071063	sp|Q9UJZ1|STML2_HUMAN
0.0551949	0.00706911	sp|O60610|DIAP1_HUMAN
0.0275967	0.00703764	sp|Q53GS9|SNUT2_HUMAN
0.054118	0.00701761	sp|P41091|IF2G_HUMAN;sp|Q2VIR3|IF2GL_HUMAN
0.0483228	0.00698328	sp|O94776|MTA2_HUMAN
0.0228577	0.00682354	sp|P48739|PIPNB_HUMAN
0.0347514	0.00656509	sp|Q9UNM6|PSD13_HUMAN
0.0176511	0.00651169	sp|Q9BTE3|MCMBP_HUMAN
0.02554	0.00638247	sp|P55081|MFAP1_HUMAN
0.0218469	0.00623846	sp|Q96I25|SPF45_HUMAN
0.0147321	0.00614357	sp|Q9BQA1|MEP50_HUMAN
0.0331334	0.00610256	sp|Q01469|FABP5_HUMAN;sp|A8MUU1|FB5L3_HUMAN
0.0431548	0.00609016	sp|P43243|MATR3_HUMAN
0.0174557	0.00607061	sp|Q16204|CCDC6_HUMAN
0.022019	0.00600767	sp|P20073|ANXA7_HUMAN
0.0236911	0.00594807	sp|Q12972|PP1R8_HUMAN
0.0126283	0.00591278	sp|Q13885|TBB2A_HUMAN;sp|Q9BVA1|TBB2B_HUMAN
0.044716	0.00589418	sp|Q01518|CAP1_HUMAN
0.0297515	0.0058341	sp|P11216|PYGB_HUMAN;sp|P06737|PYGL_HUMAN
0.0739252	0.00573301	sp|P26640|SYVC_HUMAN
0.0216051	0.00573015	sp|Q14141|SEPT6_HUMAN
0.0259204	0.00545883	sp|P62316|SMD2_HUMAN
0.0150649	0.00543642	sp|Q86Y56|DAAF5_HUMAN
0.0201384	0.00539207	sp|Q13823|NOG2_HUMAN
0.0183792	0.00533628	sp|Q14919|NC2A_HUMAN
0.0175058	0.00533533	sp|Q14692|BMS1_HUMAN
0.021955	0.00511551	sp|Q02750|MP2K1_HUMAN
0.0155925	0.00489426	sp|Q14203|DCTN1_HUMAN
0.0171566	0.00488615	sp|P48637|GSHB_HUMAN
0.0114134	0.00483274	sp|P01111|RASN_HUMAN;sp|P01112|RASH_HUMAN;sp|P01116|RASK_HUMAN
0.0315926	0.00476933	sp|Q8NE71|ABCF1_HUMAN
0.0155951	0.00453997	sp|Q969H8|MYDGF_HUMAN
0.028206	0.00423527	sp|P06733|ENOA_HUMAN;sp|P13929|ENOB_HUMAN
0.013013	0.00420427	sp|Q14289|FAK2_HUMAN;sp|Q05397|FAK1_HUMAN
0.00667519	0.00417566	sp|O94903|PLPHP_HUMAN
0.00972219	0.00416851	sp|P62879|GBB2_HUMAN
0.0278711	0.0040307	sp|Q9Y5B9|SP16H_HUMAN
0.00605037	0.00394058	sp|Q969X5|ERGI1_HUMAN
0.0029034	0.00386715	sp|Q9BWJ5|SF3B5_HUMAN
0.0279234	0.00385857	sp|P04406|G3P_HUMAN;sp|O14556|G3PT_HUMAN
0.0162852	0.00369072	sp|Q16222|UAP1_HUMAN;sp|Q3KQV9|UAP1L_HUMAN
0.0741906	0.00365543	sp|P29401|TKT_HUMAN
0.0202848	0.00359917	sp|Q8N5K1|CISD2_HUMAN
0.00466971	0.00352144	sp|Q9UBI1|COMD3_HUMAN
0.0201062	0.00343657	sp|Q99714|HCD2_HUMAN
0.00750093	0.00340128	sp|Q5VW32|BROX_HUMAN
0.024009	0.00339508	sp|P08559|ODPA_HUMAN;sp|P29803|ODPAT_HUMAN
0.0144932	0.00326538	sp|P62805|H4_HUMAN
0.0210946	0.00320959	sp|P34932|HSP74_HUMAN
0.0150762	0.00304699	sp|O00116|ADAS_HUMAN
0.0124663	0.00291395	sp|P30626|SORCN_HUMAN
0.012572	0.00285339	sp|Q9NQR4|NIT2_HUMAN
0.012052	0.00271225	sp|O95373|IPO7_HUMAN
0.00646323	0.00267363	sp|Q2NL82|TSR1_HUMAN
0.00924018	0.00262499	sp|P35250|RFC2_HUMAN
0.0308181	0.00256729	sp|Q7L1Q6|BZW1_HUMAN
0.0151933	0.00243855	sp|P62424|RL7A_HUMAN
0.0098964	0.0024085	sp|P00387|NB5R3_HUMAN
0.0120884	0.00222826	sp|P00491|PNPH_HUMAN
0.00765518	0.00221443	sp|Q15287|RNPS1_HUMAN
0.00997116	0.00209284	sp|P38159|RBMX_HUMAN;sp|Q96E39|RMXL1_HUMAN;sp|O75526|RMXL2_HUMAN;sp|Q8N7X1|RMXL3_HUMAN
0.0147402	0.00205326	sp|P11940|PABP1_HUMAN;sp|Q9H361|PABP3_HUMAN;sp|Q4VXU2|PAP1L_HUMAN;sp|Q5JQF8|PAP1M_HUMAN;sp|Q96DU9|PABP5_HUMAN
0.000703276	0.00202608	sp|Q9BS40|LXN_HUMAN
0.00999531	0.00201941	sp|P09651|ROA1_HUMAN;sp|Q32P51|RA1L2_HUMAN
0.00503014	0.00194168	sp|Q9NYK5|RM39_HUMAN
0.0123885	0.00189018	sp|Q16555|DPYL2_HUMAN
0.00660998	0.00174189	sp|Q9NYH9|UTP6_HUMAN
0.00335238	0.00164652	sp|Q9UPN3|MACF1_HUMAN
0.00528092	0.00163269	sp|O75792|RNH2A_HUMAN
0.00609112	0.00162029	sp|Q3LXA3|TKFC_HUMAN
0.00553163	0.00152063	sp|P55036|PSMD4_HUMAN;sp|A2A3N6|PIPSL_HUMAN
0.00576593	0.00150347	sp|P04899|GNAI2_HUMAN
0.00707016	0.00148058	sp|O00743|PPP6_HUMAN
0.00255294	0.00142384	sp|Q9P107|GMIP_HUMAN
0.00721626	0.00139618	sp|Q99653|CHP1_HUMAN
0.00329007	0.00119591	sp|Q8IUF8|RIOX2_HUMAN
0.00575265	0.00117159	sp|P62899|RL31_HUMAN
0.0013454	0.0011363	sp|Q99879|H2B1M_HUMAN;sp|Q99880|H2B1L_HUMAN;sp|Q99877|H2B1N_HUMAN;sp|Q93079|H2B1H_HUMAN;sp|Q5QNW6|H2B2F_HUMAN;sp|P62807|H2B1C_HUMAN;sp|P58876|H2B1D_HUMAN;sp|P57053|H2BFS_HUMAN;sp|O60814|H2B1K_HUMAN
0.013581	0.0010457	sp|P19338|NUCL_HUMAN
0.0016315	0.00101852	sp|P23458|JAK1_HUMAN
0.00376614	0.000834465	sp|Q9UIQ6|LCAP_HUMAN
0.00363989	0.000543118	sp|Q15008|PSMD6_HUMAN
0.00527254	0.000466347	sp|P11388|TOP2A_HUMAN
0.000983448	0.000371456	sp|P07108|ACBP_HUMAN
0.00185946	0.000369072	sp|Q8IY67|RAVR1_HUMAN
0.00138578	0.000113487	sp|Q14839|CHD4_HUMAN;sp|Q8TDI0|CHD5_HUMAN;sp|Q12873|CHD3_HUMAN
0.000290095	-7.9155e-05	sp|Q9Y5L0|TNPO3_HUMAN
0.000252424	-0.000109673	sp|P63279|UBC9_HUMAN
0.00079384	-0.000158787	sp|P36551|HEM6_HUMAN
0.00169867	-0.000159264	sp|O43143|DHX15_HUMAN
0.000969657	-0.000290394	sp|P82933|RT09_HUMAN
0.000730342	-0.000359058	sp|Q96AB3|ISOC2_HUMAN
0.00135032	-0.000519753	sp|O00203|AP3B1_HUMAN;sp|Q13367|AP3B2_HUMAN
0.00708085	-0.000535965	sp|P43490|NAMPT_HUMAN
0.00322707	-0.000547409	sp|P17980|PRS6A_HUMAN
0.00277084	-0.00064373	sp|Q8TC07|TBC15_HUMAN
0.0013988	-0.00078249	sp|Q9Y6K9|NEMO_HUMAN
0.0117609	-0.000935555	sp|Q99614|TTC1_HUMAN
0.0112144	-0.00111008	sp|Q86UX7|URP2_HUMAN
0.00474572	-0.00120831	sp|P61923|COPZ1_HUMAN
0.00519146	-0.00122929	sp|P05023|AT1A1_HUMAN;sp|Q13733|AT1A4_HUMAN;sp|P54707|AT12A_HUMAN
0.0016334	-0.00123978	sp|Q9BTE7|DCNL5_HUMAN
0.00226599	-0.00124168	sp|O15127|SCAM2_HUMAN
0.00168836	-0.0012536	sp|O75909|CCNK_HUMAN
0.00366293	-0.00133038	sp|Q92922|SMRC1_HUMAN
0.0049154	-0.00142384	sp|P51532|SMCA4_HUMAN
0.00507417	-0.00143957	sp|Q92785|REQU_HUMAN
0.00679705	-0.00162745	sp|P09496|CLCA_HUMAN
0.00360505	-0.00167847	sp|Q3MHD2|LSM12_HUMAN
0.00346031	-0.00174046	sp|Q9BXS5|AP1M1_HUMAN;sp|Q9Y6Q5|AP1M2_HUMAN
0.00883386	-0.001894	sp|Q16851|UGPA_HUMAN
0.00927308	-0.00200367	sp|P18085|ARF4_HUMAN
0.0073595	-0.00211954	sp|O00264|PGRC1_HUMAN
0.0145583	-0.00222874	sp|Q9NZI8|IF2B1_HUMAN
0.00578751	-0.00223017	sp|O75396|SC22B_HUMAN
0.00931294	-0.00223684	sp|Q9NZ08|ERAP1_HUMAN
0.00292521	-0.00228214	sp|Q9H061|T126A_HUMAN
0.0148414	-0.00244856	sp|Q9BTT0|AN32E_HUMAN
0.0243319	-0.0024972	sp|O95433|AHSA1_HUMAN
0.0149008	-0.00251484	sp|P35251|RFC1_HUMAN
0.0204638	-0.00254774	sp|Q9UKY7|CDV3_HUMAN
0.00558607	-0.002563	sp|O00186|STXB3_HUMAN
0.0115879	-0.00274324	sp|Q8WU90|ZC3HF_HUMAN
0.0134603	-0.00277328	sp|Q9NRX4|PHP14_HUMAN
0.0123515	-0.00295258	sp|P61586|RHOA_HUMAN;sp|P08134|RHOC_HUMAN;sp|P62745|RHOB_HUMAN
0.0148615	-0.00307417	sp|Q15459|SF3A1_HUMAN
0.00126484	-0.00314617	sp|P05556|ITB1_HUMAN
0.0131406	-0.0032382	sp|Q13838|DX39B_HUMAN
0.00626041	-0.0032692	sp|Q9Y679|AUP1_HUMAN
0.011707	-0.0034399	sp|P41227|NAA10_HUMAN;sp|Q9BSU3|NAA11_HUMAN
0.023325	-0.00346041	sp|Q16836|HCDH_HUMAN
0.020503	-0.00377226	sp|P35520|CBS_HUMAN;sp|P0DN79|CBSL_HUMAN
0.0172505	-0.00379372	sp|Q9Y2X3|NOP58_HUMAN
0.00899998	-0.00380754	sp|Q96TA2|YMEL1_HUMAN
0.0110444	-0.00381279	sp|Q9Y3T9|NOC2L_HUMAN
0.0080684	-0.00384903	sp|Q9NW13|RBM28_HUMAN
0.0101951	-0.0038743	sp|A3KN83|SBNO1_HUMAN;sp|Q9Y2G9|SBNO2_HUMAN
0.0172362	-0.00396729	sp|P26373|RL13_HUMAN
0.0234778	-0.00398016	sp|Q13200|PSMD2_HUMAN
0.0257321	-0.00431967	sp|Q9NZL4|HPBP1_HUMAN
0.00986193	-0.00435734	sp|Q9Y2B0|CNPY2_HUMAN
0.0149716	-0.00437498	sp|Q99615|DNJC7_HUMAN
0.00681756	-0.00455952	sp|Q9BRF8|CPPED_HUMAN
0.0246489	-0.00461578	sp|Q93008|USP9X_HUMAN;sp|O00507|USP9Y_HUMAN
0.0216409	-0.00510263	sp|O75312|ZPR1_HUMAN
0.0111067	-0.00512886	sp|Q9BV57|MTND_HUMAN
0.0215681	-0.0051322	sp|Q12849|GRSF1_HUMAN
0.0123171	-0.00518465	sp|Q8N7H5|PAF1_HUMAN
0.0215762	-0.00523281	sp|Q9NVI1|FANCI_HUMAN
0.0386693	-0.00560427	sp|Q9BUL8|PDC10_HUMAN
0.0122582	-0.00570536	sp|Q9NZW5|MPP6_HUMAN
0.0140494	-0.0057106	sp|P28074|PSB5_HUMAN
0.030124	-0.00578403	sp|P55809|SCOT1_HUMAN;sp|Q9BYC2|SCOT2_HUMAN
0.0113858	-0.00581217	sp|Q15080|NCF4_HUMAN
0.0732516	-0.00586414	sp|P09874|PARP1_HUMAN
0.0301681	-0.00589895	sp|P62258|1433E_HUMAN
0.0959888	-0.00599384	sp|O14980|XPO1_HUMAN
0.0238972	-0.00607252	sp|Q9Y295|DRG1_HUMAN
0.0443881	-0.00617552	sp|Q13423|NNTM_HUMAN
0.0419749	-0.0063014	sp|O43324|MCA3_HUMAN
0.0107539	-0.0063262	sp|Q9NXR7|BABA2_HUMAN
0.0396083	-0.00634241	sp|Q14444|CAPR1_HUMAN
0.0502902	-0.00649309	sp|P27707|DCK_HUMAN
0.0103458	-0.006639	sp|A4D1E9|GTPBA_HUMAN
0.0201824	-0.00669765	sp|Q9Y3D9|RT23_HUMAN
0.0161276	-0.00683737	sp|Q9BTE6|AASD1_HUMAN
0.0281271	-0.00685787	sp|Q13123|RED_HUMAN
0.0466095	-0.00687027	sp|O75083|WDR1_HUMAN
0.0701094	-0.00687361	sp|P50990|TCPQ_HUMAN
0.0188258	-0.00691938	sp|Q96EY4|TMA16_HUMAN
0.0925718	-0.00706577	sp|Q04637|IF4G1_HUMAN;sp|O43432|IF4G3_HUMAN;REV__sp|Q8NEG2|CG057_HUMAN
0.0485492	-0.00709963	sp|Q96T88|UHRF1_HUMAN;sp|Q96PU4|UHRF2_HUMAN
0.0369184	-0.00711632	sp|P43246|MSH2_HUMAN
0.0112837	-0.00722313	sp|Q9UH62|ARMX3_HUMAN
0.0255268	-0.00723743	sp|P41236|IPP2_HUMAN;sp|Q6NXS1|IPP2B_HUMAN
0.0134913	-0.00726509	sp|P51003|PAPOA_HUMAN;sp|Q9NRJ5|PAPOB_HUMAN;sp|Q9BWT3|PAPOG_HUMAN
0.0255038	-0.00742912	sp|Q8IZ07|AN13A_HUMAN;sp|Q6ZTN6|AN13D_HUMAN
0.0251919	-0.0074296	sp|Q09472|EP300_HUMAN;sp|Q92793|CBP_HUMAN
0.12286	-0.00752497	sp|Q99613|EIF3C_HUMAN;sp|B5ME19|EIFCL_HUMAN
0.0253997	-0.00760031	sp|Q9ULV4|COR1C_HUMAN
0.0308131	-0.00764847	sp|Q9UHY7|ENOPH_HUMAN
0.0529523	-0.00776434	sp|Q13451|FKBP5_HUMAN
0.0103542	-0.0077734	sp|Q6P3W7|SCYL2_HUMAN
0.0175857	-0.00780296	sp|Q13907|IDI1_HUMAN;sp|Q9BXS1|IDI2_HUMAN
0.0405431	-0.00786066	sp|O95202|LETM1_HUMAN
0.0482695	-0.00789881	sp|Q9Y376|CAB39_HUMAN
0.00961527	-0.00805759	sp|Q9NVU7|SDA1_HUMAN
0.0192888	-0.00811768	sp|Q9H845|ACAD9_HUMAN
0.0288915	-0.00834656	sp|P62834|RAP1A_HUMAN
0.0602423	-0.00846004	sp|Q9H0A0|NAT10_HUMAN
0.0484524	-0.00862455	sp|P46060|RAGP1_HUMAN
0.116526	-0.00883961	sp|P49588|SYAC_HUMAN
0.0198721	-0.00885487	sp|Q99575|POP1_HUMAN
0.0195069	-0.00886345	sp|P31483|TIA1_HUMAN
0.0307035	-0.00912476	sp|P14174|MIF_HUMAN
0.0337769	-0.00921059	sp|O76031|CLPX_HUMAN
0.025885	-0.00921202	sp|Q13564|ULA1_HUMAN
0.0323293	-0.00926495	sp|P62873|GBB1_HUMAN
0.0268188	-0.0093441	sp|O15270|SPTC2_HUMAN
0.0143267	-0.00935555	sp|Q5W0B1|RN219_HUMAN
0.0317254	-0.00947428	sp|Q9NQ88|TIGAR_HUMAN
0.0543051	-0.00966597	sp|Q00341|VIGLN_HUMAN
0.0958856	-0.00975084	sp|Q9Y490|TLN1_HUMAN
0.0381206	-0.00981808	sp|O75400|PR40A_HUMAN
0.0309537	-0.009974	sp|P41567|EIF1_HUMAN
0.177361	-0.0100713	sp|P23193|TCEA1_HUMAN;sp|Q15560|TCEA2_HUMAN
0.0762583	-0.0102015	sp|P13639|EF2_HUMAN
0.0197684	-0.0103278	sp|Q00688|FKBP3_HUMAN
0.0219915	-0.0103402	sp|Q9UPT8|ZC3H4_HUMAN
0.0247349	-0.0105939	sp|Q9H9A5|CNO10_HUMAN
0.14273	-0.0107026	sp|Q96AG4|LRC59_HUMAN
0.0352775	-0.0109606	sp|Q9BW19|KIFC1_HUMAN
0.0542568	-0.0109921	sp|Q9Y263|PLAP_HUMAN
0.210711	-0.0110989	sp|Q14204|DYHC1_HUMAN
0.0881901	-0.0111351	sp|P13667|PDIA4_HUMAN
0.0187036	-0.0112896	sp|P00441|SODC_HUMAN
0.0277617	-0.0113845	sp|Q03519|TAP2_HUMAN
0.0705714	-0.011404	sp|Q15084|PDIA6_HUMAN
0.0249759	-0.0115232	sp|P39656|OST48_HUMAN
0.12486	-0.0116115	sp|Q08J23|NSUN2_HUMAN
0.0261292	-0.011662	sp|Q96EL3|RM53_HUMAN
0.0866433	-0.0116701	sp|O75746|CMC1_HUMAN
0.0231431	-0.0116806	sp|Q8WUX9|CHMP7_HUMAN
0.0435468	-0.0118308	sp|Q9NUL3|STAU2_HUMAN
0.0286863	-0.0119843	sp|Q7Z7A4|PXK_HUMAN
0.0389518	-0.0121489	sp|P63092|GNAS2_HUMAN;sp|Q5JWF2|GNAS1_HUMAN
0.0142776	-0.0123801	sp|P78332|RBM6_HUMAN
0.0471826	-0.0124245	sp|P14317|HCLS1_HUMAN
0.0667382	-0.0126553	sp|P61224|RAP1B_HUMAN;sp|A6NIZ1|RP1BL_HUMAN
0.0200877	-0.0126677	sp|Q9BXW9|FACD2_HUMAN
0.0571846	-0.0127821	sp|Q9Y6G9|DC1L1_HUMAN
0.0584254	-0.0128474	sp|Q8TEQ6|GEMI5_HUMAN
0.143941	-0.0129533	sp|P49591|SYSC_HUMAN
0.0572141	-0.0130472	sp|Q9H307|PININ_HUMAN
0.0763729	-0.0130768	sp|Q9H773|DCTP1_HUMAN
0.00475996	-0.0132065	sp|Q9UDX5|MTFP1_HUMAN
0.0546866	-0.0134463	sp|P52815|RM12_HUMAN
0.0296153	-0.0134549	sp|Q71RC2|LARP4_HUMAN
0.0552253	-0.0135012	sp|Q96G03|PGM2_HUMAN
0.0575199	-0.0135756	sp|Q9BQ67|GRWD1_HUMAN
0.127058	-0.0136328	sp|Q9UHD8|SEPT9_HUMAN
0.117816	-0.0137033	sp|P62269|RS18_HUMAN
0.0330842	-0.0139408	sp|O95167|NDUA3_HUMAN
0.0681313	-0.0140629	sp|P18124|RL7_HUMAN
0.044487	-0.0141187	sp|Q9H2W6|RM46_HUMAN
0.0886586	-0.0143256	sp|O95347|SMC2_HUMAN
0.164924	-0.0145426	sp|P14618|KPYM_HUMAN;sp|P30613|KPYR_HUMAN
0.0905133	-0.0145893	sp|O75822|EIF3J_HUMAN
0.110125	-0.0147781	sp|Q02880|TOP2B_HUMAN
0.0633186	-0.0149555	sp|O00148|DX39A_HUMAN
0.0466361	-0.0151696	sp|O60234|GMFG_HUMAN
0.0221748	-0.0156651	sp|Q5T1M5|FKB15_HUMAN
0.0694495	-0.0157804	sp|Q16795|NDUA9_HUMAN
0.0819606	-0.0158973	sp|O95294|RASL1_HUMAN
0.286895	-0.0158978	sp|O00231|PSD11_HUMAN
0.0176279	-0.0161228	sp|O95881|TXD12_HUMAN
0.036127	-0.0161281	sp|P26842|CD27_HUMAN
0.0352356	-0.016325	sp|Q8IX01|SUGP2_HUMAN
0.0208663	-0.0163431	sp|Q9NQV6|PRD10_HUMAN
0.122101	-0.0165391	sp|Q8WUM0|NU133_HUMAN
0.108316	-0.0166059	sp|P56192|SYMC_HUMAN
0.0652782	-0.0166469	sp|O95376|ARI2_HUMAN
0.13252	-0.0167103	sp|Q14166|TTL12_HUMAN
0.0698486	-0.0168405	sp|Q96PK6|RBM14_HUMAN
0.0990385	-0.0170274	sp|P32929|CGL_HUMAN
0.0980323	-0.017067	sp|P46087|NOP2_HUMAN
0.0567289	-0.0170755	sp|Q9HCD5|NCOA5_HUMAN
0.121514	-0.0173931	sp|Q9UHB9|SRP68_HUMAN
0.168028	-0.0177541	sp|P08195|4F2_HUMAN
0.0697262	-0.0178723	sp|P63151|2ABA_HUMAN;sp|Q00005|2ABB_HUMAN;sp|Q66LE6|2ABD_HUMAN;sp|Q9Y2T4|2ABG_HUMAN
0.0707228	-0.017911	sp|Q6Y7W6|GGYF2_HUMAN
0.0729173	-0.0179853	sp|O60869|EDF1_HUMAN
0.0702784	-0.0180402	sp|Q8TD16|BICD2_HUMAN;sp|Q96G01|BICD1_HUMAN
0.0835849	-0.0180497	sp|Q9UBQ7|GRHPR_HUMAN
0.069612	-0.0180602	sp|Q13011|ECH1_HUMAN
0.185862	-0.0180683	sp|P26368|U2AF2_HUMAN
0.0829751	-0.0183129	sp|Q92608|DOCK2_HUMAN
0.080625	-0.0183716	sp|O95861|BPNT1_HUMAN
0.124545	-0.0187211	sp|P19623|SPEE_HUMAN
0.139165	-0.0188222	sp|P26599|PTBP1_HUMAN
0.0581173	-0.0188789	sp|Q8IWX8|CHERP_HUMAN
0.042195	-0.0190959	sp|Q2TAA2|IAH1_HUMAN
0.0892344	-0.0191813	sp|Q92619|HMHA1_HUMAN
0.153684	-0.019783	sp|Q15029|U5S1_HUMAN
0.171708	-0.0197916	sp|P27635|RL10_HUMAN;sp|Q96L21|RL10L_HUMAN
0.0626117	-0.0198011	sp|P60891|PRPS1_HUMAN
0.485779	-0.0198054	sp|P42704|LPPRC_HUMAN;sp|Q9NP80|PLPL8_HUMAN
0.0310828	-0.0198226	sp|P49902|5NTC_HUMAN
0.064307	-0.0198965	sp|Q92541|RTF1_HUMAN
0.126843	-0.020052	sp|Q9Y399|RT02_HUMAN
0.0598962	-0.0201025	sp|Q8WWK9|CKAP2_HUMAN
0.141801	-0.0201068	sp|O94888|UBXN7_HUMAN
0.0502107	-0.0202198	sp|Q14558|KPRA_HUMAN
0.23385	-0.0202627	sp|O43175|SERA_HUMAN
0.0308892	-0.0203662	sp|Q9NV96|CC50A_HUMAN;sp|Q3MIR4|CC50B_HUMAN
0.088626	-0.020402	sp|P23919|KTHY_HUMAN
0.0507539	-0.0204287	sp|Q9Y4K1|CRBG1_HUMAN
0.0629122	-0.0206404	sp|P60033|CD81_HUMAN
0.144053	-0.0208111	sp|O15143|ARC1B_HUMAN
0.147098	-0.0208526	sp|Q92841|DDX17_HUMAN
0.088537	-0.0209103	sp|Q9UBD5|ORC3_HUMAN
0.0688346	-0.0210018	sp|P25787|PSA2_HUMAN
0.128334	-0.0211797	sp|P63104|1433Z_HUMAN
0.143248	-0.0212164	sp|P07384|CAN1_HUMAN
0.124444	-0.0212665	sp|A5YKK6|CNOT1_HUMAN
0.0989307	-0.0212994	sp|Q8IX12|CCAR1_HUMAN
0.15312	-0.0213528	sp|P25788|PSA3_HUMAN
0.164901	-0.0214763	sp|Q9BZZ5|API5_HUMAN
0.0549806	-0.0215058	sp|Q9NXG2|THUM1_HUMAN
0.0987209	-0.0217423	sp|Q15233|NONO_HUMAN
0.0569327	-0.0220585	sp|Q9Y512|SAM50_HUMAN
0.209999	-0.0220766	sp|P02786|TFR1_HUMAN;sp|Q9UP52|TFR2_HUMAN
0.134832	-0.0221076	sp|P00505|AATM_HUMAN
0.123439	-0.0221863	sp|P08621|RU17_HUMAN
0.106364	-0.0222631	sp|O75947|ATP5H_HUMAN
0.055614	-0.0223856	sp|P62318|SMD3_HUMAN
0.143973	-0.0226102	sp|Q92888|ARHG1_HUMAN
0.116501	-0.0226121	sp|P23526|SAHH_HUMAN
0.0961061	-0.022748	sp|Q9BVC6|TM109_HUMAN
0.159473	-0.0228453	sp|P62191|PRS4_HUMAN
0.0549773	-0.022923	sp|Q7L2J0|MEPCE_HUMAN
0.0667088	-0.0231209	sp|O95292|VAPB_HUMAN
0.0585147	-0.0232468	sp|P49790|NU153_HUMAN
0.0551544	-0.0234275	sp|Q96ST3|SIN3A_HUMAN
0.0818177	-0.0234599	sp|Q12874|SF3A3_HUMAN
0.0818179	-0.0237169	sp|P50570|DYN2_HUMAN;sp|Q05193|DYN1_HUMAN
0.0563672	-0.0238752	sp|P61970|NTF2_HUMAN
0.205269	-0.0239024	sp|P17987|TCPA_HUMAN
0.0623443	-0.0240235	sp|P49750|YLPM1_HUMAN
0.265949	-0.024025	sp|Q15003|CND2_HUMAN
0.0722365	-0.0240626	sp|Q8IWS0|PHF6_HUMAN
0.123716	-0.0241718	sp|P47756|CAPZB_HUMAN
0.0686147	-0.0242715	sp|Q9UKN8|TF3C4_HUMAN
0.245292	-0.0243878	sp|P00558|PGK1_HUMAN;sp|P07205|PGK2_HUMAN
0.128798	-0.0244746	sp|Q13618|CUL3_HUMAN
0.134198	-0.0244923	sp|Q8NI27|THOC2_HUMAN
0.261236	-0.0244966	sp|P26358|DNMT1_HUMAN
0.182089	-0.024508	sp|O14744|ANM5_HUMAN
0.134113	-0.0247164	sp|Q07812|BAX_HUMAN
0.2844	-0.0247765	sp|Q99832|TCPH_HUMAN
0.145821	-0.0247846	sp|P84077|ARF1_HUMAN;sp|P61204|ARF3_HUMAN
0.145835	-0.0248933	sp|P53621|COPA_HUMAN
0.120492	-0.0250607	sp|Q7L513|FCRLA_HUMAN
0.0695886	-0.0254531	sp|Q9Y2Q9|RT28_HUMAN
0.150217	-0.0256457	sp|P00492|HPRT_HUMAN
0.216138	-0.0256591	sp|P31948|STIP1_HUMAN
0.0505566	-0.0257883	sp|P13598|ICAM2_HUMAN
0.10455	-0.0258236	sp|Q13057|COASY_HUMAN
0.0905771	-0.0259352	sp|Q8WWM7|ATX2L_HUMAN
0.209864	-0.0259442	sp|P23381|SYWC_HUMAN
0.283905	-0.0260744	sp|Q14690|RRP5_HUMAN
0.0268923	-0.0261393	sp|P30405|PPIF_HUMAN
0.233359	-0.026588	sp|Q96AZ6|ISG20_HUMAN
0.0744656	-0.0266824	sp|Q9H0S4|DDX47_HUMAN
0.192297	-0.0266829	sp|O14818|PSA7_HUMAN;sp|Q8TAA3|PSMA8_HUMAN
0.201753	-0.0267692	sp|P31930|QCR1_HUMAN
0.188391	-0.0268526	sp|P42765|THIM_HUMAN
0.0724303	-0.026907	sp|Q96ST2|IWS1_HUMAN
0.0920966	-0.0269384	sp|P46779|RL28_HUMAN
0.165767	-0.0269651	sp|P62701|RS4X_HUMAN;sp|Q8TD47|RS4Y2_HUMAN;sp|P22090|RS4Y1_HUMAN
0.104426	-0.0270047	sp|O75390|CISY_HUMAN
0.0661534	-0.0270433	sp|Q9Y6Y8|S23IP_HUMAN;sp|O94830|DDHD2_HUMAN
0.191991	-0.0270624	sp|Q02878|RL6_HUMAN
0.292761	-0.0271072	sp|Q07866|KLC1_HUMAN;sp|Q9NSK0|KLC4_HUMAN;sp|Q6P597|KLC3_HUMAN
0.0790528	-0.027132	sp|P01903|DRA_HUMAN;sp|P01906|DQA2_HUMAN
0.104804	-0.0274215	sp|O00139|KIF2A_HUMAN
0.100891	-0.0274215	sp|P19387|RPB3_HUMAN
0.0963386	-0.0276446	sp|Q96EE3|SEH1_HUMAN
0.164863	-0.0276527	sp|Q9GZS3|WDR61_HUMAN
0.0792094	-0.0278468	sp|O43264|ZW10_HUMAN
0.0529989	-0.027853	sp|Q96KP4|CNDP2_HUMAN
0.15076	-0.0279279	sp|P83731|RL24_HUMAN
0.638799	-0.0279355	sp|P49736|MCM2_HUMAN
0.071423	-0.0280514	sp|P49903|SPS1_HUMAN
0.147848	-0.0280867	sp|Q86U42|PABP2_HUMAN
0.0397671	-0.0283027	sp|Q86VR2|RETR3_HUMAN
0.180116	-0.0283532	sp|Q13813|SPTN1_HUMAN
0.12025	-0.0284557	sp|Q05048|CSTF1_HUMAN
0.204774	-0.0288224	sp|O00567|NOP56_HUMAN
0.259314	-0.0288224	sp|P27816|MAP4_HUMAN
0.121549	-0.028832	sp|P62280|RS11_HUMAN
0.0735159	-0.0288401	sp|Q14318|FKBP8_HUMAN
0.0917605	-0.0289402	sp|P62829|RL23_HUMAN
0.0718829	-0.0289421	sp|P51148|RAB5C_HUMAN;sp|P20339|RAB5A_HUMAN
0.217911	-0.0290046	sp|Q06323|PSME1_HUMAN
0.248301	-0.0290322	sp|P53618|COPB_HUMAN
0.236864	-0.0291367	sp|Q9BQG0|MBB1A_HUMAN
0.225636	-0.0293303	sp|Q99460|PSMD1_HUMAN
0.102614	-0.0293441	sp|Q13509|TBB3_HUMAN
0.049831	-0.0295382	sp|Q9UNP9|PPIE_HUMAN
0.0434698	-0.0296211	sp|P52788|SPSY_HUMAN
0.0600308	-0.0297132	sp|Q5VTR2|BRE1A_HUMAN
0.177403	-0.0297575	sp|Q9NR46|SHLB2_HUMAN
0.331065	-0.029767	sp|Q14103|HNRPD_HUMAN
0.162405	-0.0300474	sp|Q14232|EI2BA_HUMAN
0.0705775	-0.0301867	sp|Q9NWK9|BCD1_HUMAN
0.114519	-0.0302892	sp|Q9GZT3|SLIRP_HUMAN
0.205088	-0.0303836	sp|P08473|NEP_HUMAN
0.178832	-0.0303946	sp|P33316|DUT_HUMAN
0.284675	-0.0304093	sp|P51858|HDGF_HUMAN
0.13414	-0.0304389	sp|P40938|RFC3_HUMAN
0.192476	-0.0305467	sp|Q15428|SF3A2_HUMAN
0.117541	-0.0307374	sp|Q8WWI1|LMO7_HUMAN
0.150832	-0.0308042	sp|Q9UBE0|SAE1_HUMAN
0.422842	-0.0308623	sp|P10809|CH60_HUMAN
0.147826	-0.030972	sp|Q9Y678|COPG1_HUMAN
0.315188	-0.0311341	sp|P33992|MCM5_HUMAN
0.0888364	-0.0311875	sp|Q8WYJ6|SEPT1_HUMAN
0.277981	-0.0313911	sp|Q14157|UBP2L_HUMAN
0.165845	-0.0314374	sp|Q9H0D6|XRN2_HUMAN
0.210644	-0.0315752	sp|P19784|CSK22_HUMAN
0.104798	-0.0318069	sp|Q13330|MTA1_HUMAN
0.0417504	-0.0318098	sp|O75179|ANR17_HUMAN
0.0612996	-0.0319886	sp|Q96B26|EXOS8_HUMAN
0.355534	-0.0321317	sp|Q15393|SF3B3_HUMAN
0.442335	-0.0322022	sp|Q13283|G3BP1_HUMAN
0.29748	-0.0324087	sp|P47897|SYQ_HUMAN
0.249168	-0.0327058	sp|O60832|DKC1_HUMAN
0.164265	-0.0327144	sp|P28331|NDUS1_HUMAN
0.108838	-0.0327678	sp|P48165|CXA8_HUMAN
0.124623	-0.0330677	sp|Q9BWF3|RBM4_HUMAN
0.0970654	-0.0330801	sp|O60508|PRP17_HUMAN
0.185801	-0.033267	sp|O95163|ELP1_HUMAN
0.198418	-0.0334172	sp|Q5T6F2|UBAP2_HUMAN
0.0115569	-0.0334606	sp|Q96E14|RMI2_HUMAN
0.106729	-0.033505	sp|Q969X6|UTP4_HUMAN
0.103179	-0.0336218	sp|Q15843|NEDD8_HUMAN
0.0692748	-0.0337706	sp|Q9H900|ZWILC_HUMAN
0.257408	-0.033947	sp|P62195|PRS8_HUMAN
0.169036	-0.033947	sp|Q14683|SMC1A_HUMAN
0.104312	-0.0342183	sp|P17858|PFKAL_HUMAN
0.144961	-0.0343227	sp|Q92673|SORL_HUMAN
1.30097	-0.0345907	sp|P25786|PSA1_HUMAN
0.345185	-0.0346165	sp|P37268|FDFT_HUMAN
0.301335	-0.034709	sp|O15269|SPTC1_HUMAN
0.0481513	-0.0348201	sp|Q9NR33|DPOE4_HUMAN
0.149637	-0.0348797	sp|Q9UBC2|EP15R_HUMAN
0.183643	-0.0349913	sp|P10515|ODP2_HUMAN
0.192973	-0.0352969	sp|P11310|ACADM_HUMAN
0.118377	-0.0353737	sp|Q96DA6|TIM14_HUMAN
0.170653	-0.0355282	sp|O94906|PRP6_HUMAN
0.564935	-0.0358086	sp|P55060|XPO2_HUMAN
0.174791	-0.036068	sp|Q15155|NOMO1_HUMAN;sp|P69849|NOMO3_HUMAN;sp|Q5JPE7|NOMO2_HUMAN
0.0733911	-0.036283	sp|O75150|BRE1B_HUMAN
0.24486	-0.036356	sp|P33991|MCM4_HUMAN;sp|Q9UJA3|MCM8_HUMAN
0.167745	-0.0364237	sp|P61758|PFD3_HUMAN
0.22359	-0.0364366	sp|P07900|HS90A_HUMAN;sp|Q14568|HS902_HUMAN;sp|Q58FG0|HS905_HUMAN
0.0979413	-0.0366683	sp|O75190|DNJB6_HUMAN;sp|Q8WWF6|DNJB3_HUMAN;sp|Q8NHS0|DNJB8_HUMAN;sp|P25686|DNJB2_HUMAN
0.569908	-0.0368905	sp|P34897|GLYM_HUMAN
0.06303	-0.0369148	sp|Q9UJV9|DDX41_HUMAN
0.376856	-0.0369363	sp|P62333|PRS10_HUMAN
0.200224	-0.0371666	sp|Q14699|RFTN1_HUMAN;sp|Q52LD8|RFTN2_HUMAN
0.205423	-0.0372314	sp|Q9Y2W1|TR150_HUMAN
0.17174	-0.0373106	sp|Q9Y3A6|TMED5_HUMAN
0.218711	-0.0373478	sp|P36543|VATE1_HUMAN;sp|Q96A05|VATE2_HUMAN
0.122707	-0.0373554	sp|O60678|ANM3_HUMAN
0.133147	-0.0374041	sp|O75691|UTP20_HUMAN
0.180324	-0.037559	sp|Q14161|GIT2_HUMAN;sp|Q9Y2X7|GIT1_HUMAN
0.287621	-0.0375752	sp|Q9UHX1|PUF60_HUMAN
0.132806	-0.0375772	sp|Q00059|TFAM_HUMAN
0.377053	-0.037652	sp|P43007|SATT_HUMAN
0.262486	-0.0377202	sp|Q14974|IMB1_HUMAN
0.132712	-0.0377545	sp|P49207|RL34_HUMAN
0.188398	-0.037787	sp|Q9UBB5|MBD2_HUMAN
0.541024	-0.0380216	sp|Q99459|CDC5L_HUMAN
0.540422	-0.0380788	sp|P49368|TCPG_HUMAN
0.251162	-0.0381503	sp|P62993|GRB2_HUMAN
0.170885	-0.03829	sp|Q8WWY3|PRP31_HUMAN
0.12695	-0.0382981	sp|Q9Y5Y2|NUBP2_HUMAN
0.107834	-0.0385914	sp|Q9H2J4|PDCL3_HUMAN
0.0664159	-0.0385962	sp|Q7LGA3|HS2ST_HUMAN
0.0947803	-0.0387297	sp|Q92989|CLP1_HUMAN
0.584637	-0.0387888	sp|P53396|ACLY_HUMAN
0.0990883	-0.038938	sp|Q15154|PCM1_HUMAN
0.114102	-0.0390239	sp|O95104|SFR15_HUMAN
0.217667	-0.0392113	sp|P50402|EMD_HUMAN
0.129304	-0.0392766	sp|O00170|AIP_HUMAN
0.131603	-0.0393934	sp|Q7L2H7|EIF3M_HUMAN
0.181225	-0.0394187	sp|P21127|CD11B_HUMAN;sp|Q9UQ88|CD11A_HUMAN;sp|Q13882|PTK6_HUMAN
0.180565	-0.0394559	sp|P60953|CDC42_HUMAN;sp|P17081|RHOQ_HUMAN;sp|Q9H4E5|RHOJ_HUMAN
0.170226	-0.039516	sp|P19404|NDUV2_HUMAN
0.209821	-0.0395188	sp|Q9BUJ2|HNRL1_HUMAN
0.294745	-0.0396075	sp|P78316|NOP14_HUMAN
0.108378	-0.0397229	sp|P13284|GILT_HUMAN
0.0483398	-0.0400491	sp|Q8WWQ0|PHIP_HUMAN
0.534989	-0.0400605	sp|Q99798|ACON_HUMAN
0.316352	-0.0401349	sp|Q9UBT2|SAE2_HUMAN
0.0822384	-0.0402374	sp|O60341|KDM1A_HUMAN
0.366962	-0.0402966	sp|P50213|IDH3A_HUMAN
0.124161	-0.0404978	sp|Q9NX14|NDUBB_HUMAN
0.136438	-0.0405846	sp|P53350|PLK1_HUMAN
0.0955607	-0.0405865	sp|Q15392|DHC24_HUMAN
0.057166	-0.0406914	sp|Q9GZZ9|UBA5_HUMAN
0.249521	-0.0407052	sp|O43583|DENR_HUMAN
0.107879	-0.0409694	sp|Q7RTV0|PHF5A_HUMAN
0.100612	-0.0410008	sp|E9PRG8|CK098_HUMAN
0.126636	-0.041007	sp|P24752|THIL_HUMAN
0.040318	-0.0412741	sp|Q9BRD0|BUD13_HUMAN
0.223326	-0.0413671	sp|Q8N1G4|LRC47_HUMAN
0.0420169	-0.0414505	sp|O60573|IF4E2_HUMAN
0.307961	-0.0415373	sp|P55786|PSA_HUMAN;sp|A6NEC2|PSAL_HUMAN
0.485942	-0.0415592	sp|Q15907|RB11B_HUMAN;sp|P62491|RB11A_HUMAN;sp|P57735|RAB25_HUMAN
0.436707	-0.0416827	sp|Q9BZE4|NOG1_HUMAN
0.122618	-0.0417171	sp|Q96A33|CCD47_HUMAN
0.103302	-0.0417829	sp|Q5QJE6|TDIF2_HUMAN
0.0678949	-0.0419898	sp|Q9Y3A3|PHOCN_HUMAN
0.338388	-0.0420399	sp|P05198|IF2A_HUMAN
0.0936944	-0.0420527	sp|P82932|RT06_HUMAN
0.119128	-0.0421429	sp|P58546|MTPN_HUMAN
0.213478	-0.0422587	sp|P43487|RANG_HUMAN;sp|Q9C010|IPKB_HUMAN
0.0834508	-0.0424461	sp|O43715|TRIA1_HUMAN
0.334421	-0.0426707	sp|O43809|CPSF5_HUMAN
0.371497	-0.0427179	sp|Q9Y2Z0|SGT1_HUMAN
0.106707	-0.0427547	sp|Q15645|PCH2_HUMAN
0.402983	-0.0427933	sp|P25705|ATPA_HUMAN
0.29955	-0.0430102	sp|P48444|COPD_HUMAN
0.0944279	-0.0430751	sp|Q9BUF5|TBB6_HUMAN
0.505672	-0.04322	sp|P52566|GDIR2_HUMAN
0.10938	-0.0433002	sp|Q15404|RSU1_HUMAN
0.132758	-0.0433092	sp|Q16763|UBE2S_HUMAN
0.175112	-0.043344	sp|Q13724|MOGS_HUMAN
0.160187	-0.043376	sp|Q96GX9|MTNB_HUMAN
0.185755	-0.043406	sp|O75348|VATG1_HUMAN;sp|O95670|VATG2_HUMAN
0.593265	-0.0434451	sp|O43707|ACTN4_HUMAN;sp|P12814|ACTN1_HUMAN;sp|P35609|ACTN2_HUMAN;sp|Q08043|ACTN3_HUMAN
0.21066	-0.0435967	sp|Q9UN86|G3BP2_HUMAN
0.0609938	-0.0435982	sp|Q9Y6I9|TX264_HUMAN
0.0899402	-0.0438333	sp|Q7L0Y3|TM10C_HUMAN
0.103185	-0.0438414	sp|Q05519|SRS11_HUMAN
0.0667497	-0.0439682	sp|Q9UJX4|APC5_HUMAN
0.110216	-0.0442843	sp|Q9NRX2|RM17_HUMAN
0.299376	-0.044342	sp|Q99536|VAT1_HUMAN
0.325093	-0.0449328	sp|Q96C19|EFHD2_HUMAN;sp|Q9BUP0|EFHD1_HUMAN
0.0954657	-0.0449381	sp|Q92572|AP3S1_HUMAN
0.221443	-0.0450563	sp|P12235|ADT1_HUMAN
0.228054	-0.0450697	sp|O15355|PPM1G_HUMAN
0.119195	-0.0452881	sp|P05386|RLA1_HUMAN
0.183062	-0.0454469	sp|P67809|YBOX1_HUMAN;sp|Q9Y2T7|YBOX2_HUMAN
0.2069	-0.045681	sp|Q8IWA0|WDR75_HUMAN
0.705916	-0.0458498	sp|P25205|MCM3_HUMAN
0.372247	-0.0462151	sp|P62826|RAN_HUMAN
0.23559	-0.0464211	sp|P11166|GTR1_HUMAN
0.2935	-0.0464368	sp|O43660|PLRG1_HUMAN
0.2856	-0.0465117	sp|Q8IY81|SPB1_HUMAN
0.211085	-0.0465264	sp|Q8IZL8|PELP1_HUMAN
0.230934	-0.0466809	sp|P62937|PPIA_HUMAN;sp|Q9Y536|PAL4A_HUMAN;sp|P0DN26|PAL4F_HUMAN;sp|F5H284|PAL4D_HUMAN;sp|A0A0B4J2A2|PAL4C_HUMAN;sp|A0A075B759|PAL4E_HUMAN;sp|P0DN37|PAL4G_HUMAN
0.198727	-0.0467296	sp|O95793|STAU1_HUMAN
0.506035	-0.0468569	sp|Q16891|MIC60_HUMAN
0.261303	-0.0469232	sp|P26641|EF1G_HUMAN
0.142075	-0.0470262	sp|P35637|FUS_HUMAN
0.290339	-0.0470448	sp|Q9UFC0|LRWD1_HUMAN
0.270042	-0.0470591	sp|Q8WTT2|NOC3L_HUMAN
0.287815	-0.0471525	sp|O15145|ARPC3_HUMAN
0.331526	-0.0472536	sp|P23588|IF4B_HUMAN
0.25966	-0.0474119	sp|Q10567|AP1B1_HUMAN
0.556586	-0.0479031	sp|P30520|PURA2_HUMAN
0.127554	-0.0479894	sp|Q9Y6D6|BIG1_HUMAN;sp|Q9Y6D5|BIG2_HUMAN
0.184444	-0.0482264	sp|Q8WW33|GTSF1_HUMAN
0.306283	-0.0482306	sp|P01871|IGHM_HUMAN;sp|P0DOX6|IGM_HUMAN
0.318408	-0.0482373	sp|Q8TBC4|UBA3_HUMAN
0.156136	-0.0482669	sp|P36915|GNL1_HUMAN
0.116049	-0.0485086	sp|Q13144|EI2BE_HUMAN
0.196553	-0.0485663	sp|O14974|MYPT1_HUMAN
0.136955	-0.048573	sp|Q9BZI7|REN3B_HUMAN
0.0973302	-0.0486598	sp|Q8IXM3|RM41_HUMAN
0.155256	-0.048687	sp|Q15555|MARE2_HUMAN
0.209908	-0.0488195	sp|Q9UNF0|PACN2_HUMAN
0.336805	-0.0488243	sp|O14979|HNRDL_HUMAN
0.373497	-0.0488987	sp|P27348|1433T_HUMAN
0.353683	-0.0489359	sp|Q06830|PRDX1_HUMAN
0.0333305	-0.0489659	sp|Q9NQT4|EXOS5_HUMAN
0.376702	-0.0490766	sp|Q9BV68|RN126_HUMAN
0.0619148	-0.0491338	sp|Q13685|AAMP_HUMAN
0.228739	-0.0491829	sp|P11766|ADHX_HUMAN
0.126069	-0.0491948	sp|P82673|RT35_HUMAN
0.192194	-0.0492377	sp|Q9UKF6|CPSF3_HUMAN
0.139517	-0.0493441	sp|Q6RFH5|WDR74_HUMAN
0.44949	-0.0493879	sp|Q15370|ELOB_HUMAN
0.146699	-0.0496411	sp|P42574|CASP3_HUMAN
0.171431	-0.0496535	sp|Q9BUT1|BDH2_HUMAN
0.348605	-0.0498619	sp|O75937|DNJC8_HUMAN
0.272521	-0.0498786	sp|P07737|PROF1_HUMAN;CON__P02584
0.201613	-0.0498786	sp|Q7Z2W4|ZCCHV_HUMAN
0.29336	-0.0499249	sp|P62910|RL32_HUMAN
0.281229	-0.0499325	sp|O75223|GGCT_HUMAN
0.127208	-0.0500526	sp|Q9NXV6|CARF_HUMAN
0.345548	-0.0501046	sp|Q9UMS4|PRP19_HUMAN
0.1626	-0.0501051	sp|Q13485|SMAD4_HUMAN
0.555563	-0.0501113	sp|Q9Y383|LC7L2_HUMAN;sp|Q9NQ29|LUC7L_HUMAN
1.26786	-0.0501323	sp|P12956|XRCC6_HUMAN
0.576442	-0.0502605	sp|Q5T4S7|UBR4_HUMAN
0.623008	-0.0503345	sp|P50579|MAP2_HUMAN
0.287982	-0.0503745	sp|Q9Y285|SYFA_HUMAN
0.218575	-0.0503778	sp|Q13085|ACACA_HUMAN;sp|O00763|ACACB_HUMAN
0.136868	-0.0503817	sp|P63272|SPT4H_HUMAN
0.310714	-0.0504775	sp|P21291|CSRP1_HUMAN
0.193769	-0.0505371	sp|Q9BTD8|RBM42_HUMAN
0.069813	-0.0505691	sp|Q9UBM7|DHCR7_HUMAN
0.248631	-0.05059	sp|O15042|SR140_HUMAN
0.328174	-0.0506525	sp|P05388|RLA0_HUMAN;sp|Q8NHW5|RLA0L_HUMAN
0.139907	-0.0510759	sp|Q9Y2T2|AP3M1_HUMAN;sp|P53677|AP3M2_HUMAN
0.706625	-0.051105	sp|Q6PKG0|LARP1_HUMAN;sp|Q659C4|LAR1B_HUMAN
0.507745	-0.0512815	sp|O95456|PSMG1_HUMAN
0.496773	-0.0513482	sp|Q86TG7|PEG10_HUMAN
0.368905	-0.0515542	sp|P24666|PPAC_HUMAN
0.795812	-0.0519915	sp|P62263|RS14_HUMAN
0.062194	-0.052392	sp|O96011|PX11B_HUMAN
0.258837	-0.0524712	sp|Q01130|SRSF2_HUMAN;sp|Q9BRL6|SRSF8_HUMAN
0.341557	-0.052608	sp|Q16181|SEPT7_HUMAN;sp|Q6ZU15|SEP14_HUMAN
0.0531181	-0.0527468	sp|P53367|ARFP1_HUMAN
0.0939103	-0.0530167	sp|P63172|DYLT1_HUMAN
0.203462	-0.0532269	sp|P13693|TCTP_HUMAN;sp|Q56UQ5|TPT1L_HUMAN
0.0591043	-0.0532308	sp|P54652|HSP72_HUMAN
0.0690741	-0.0532603	sp|P61803|DAD1_HUMAN
0.240542	-0.0534954	sp|Q5SSJ5|HP1B3_HUMAN
0.367996	-0.0537782	sp|P14314|GLU2B_HUMAN
0.247865	-0.0542865	sp|O95819|M4K4_HUMAN;sp|Q8N4C8|MINK1_HUMAN;sp|Q9UKE5|TNIK_HUMAN
0.186877	-0.0543098	sp|Q99426|TBCB_HUMAN
0.519506	-0.0544152	sp|Q16718|NDUA5_HUMAN
0.532441	-0.0544605	sp|P46013|KI67_HUMAN
0.158116	-0.0546041	sp|Q92552|RT27_HUMAN
0.407798	-0.0546169	sp|P37837|TALDO_HUMAN
0.393535	-0.0546761	sp|Q9ULZ3|ASC_HUMAN
0.151871	-0.0547481	sp|P49773|HINT1_HUMAN
0.159002	-0.0550475	sp|O75794|CD123_HUMAN
0.0865105	-0.0551434	sp|Q8TEA8|DTD1_HUMAN
0.162602	-0.0554028	sp|P10606|COX5B_HUMAN
0.382956	-0.0558405	sp|P12532|KCRU_HUMAN;sp|P17540|KCRS_HUMAN
0.260654	-0.0558572	sp|O00442|RTCA_HUMAN
1.15847	-0.0560379	sp|P61247|RS3A_HUMAN
0.185856	-0.0560408	sp|P42768|WASP_HUMAN
0.303102	-0.0560727	sp|P56182|RRP1_HUMAN
0.132953	-0.056098	sp|O00161|SNP23_HUMAN
0.472469	-0.0562849	sp|Q92499|DDX1_HUMAN
0.132731	-0.0564814	sp|P13761|2B17_HUMAN;sp|Q9TQE0|2B19_HUMAN;sp|P79483|DRB3_HUMAN;sp|Q30134|2B18_HUMAN;sp|Q29974|2B1G_HUMAN;sp|P04229|2B11_HUMAN;sp|P13760|2B14_HUMAN
0.174087	-0.0565286	sp|Q49A26|GLYR1_HUMAN
0.469855	-0.05656	sp|P31689|DNJA1_HUMAN
0.8644	-0.0566425	sp|P40227|TCPZ_HUMAN
0.295855	-0.0566897	sp|Q969V3|NCLN_HUMAN
0.078079	-0.0567441	sp|Q9P2T1|GMPR2_HUMAN;sp|P36959|GMPR1_HUMAN
0.26793	-0.0568695	sp|Q9BPX5|ARP5L_HUMAN
0.394175	-0.057024	sp|P54819|KAD2_HUMAN
0.148089	-0.057076	sp|Q9BY50|SC11C_HUMAN
0.31378	-0.0572081	sp|Q96JB5|CK5P3_HUMAN
0.533413	-0.0572624	sp|P29692|EF1D_HUMAN
0.320644	-0.0574455	sp|Q9Y5J1|UTP18_HUMAN
0.612042	-0.0575414	sp|P06576|ATPB_HUMAN
0.465496	-0.0575662	sp|Q53GQ0|DHB12_HUMAN
0.486033	-0.057848	sp|P78371|TCPB_HUMAN
0.0759086	-0.0580254	sp|Q9UIF9|BAZ2A_HUMAN
0.373328	-0.0580597	sp|P14550|AK1A1_HUMAN
0.319863	-0.0581203	sp|Q13523|PRP4B_HUMAN
0.309623	-0.0581222	sp|P09211|GSTP1_HUMAN
0.701112	-0.058732	sp|P60174|TPIS_HUMAN
0.118103	-0.0587392	sp|Q9UQ13|SHOC2_HUMAN
0.2114	-0.058867	sp|O75131|CPNE3_HUMAN;sp|Q8IYJ1|CPNE9_HUMAN;sp|Q96A23|CPNE4_HUMAN;sp|O95741|CPNE6_HUMAN;sp|Q86YQ8|CPNE8_HUMAN;sp|Q9HCH3|CPNE5_HUMAN;sp|Q9UBL6|CPNE7_HUMAN
0.438532	-0.0593343	sp|Q96EP5|DAZP1_HUMAN
0.190629	-0.0595412	sp|Q5BKZ1|ZN326_HUMAN
1.14047	-0.0595794	sp|P30041|PRDX6_HUMAN
0.270624	-0.0598493	sp|P67870|CSK2B_HUMAN
0.258602	-0.0598569	sp|Q12931|TRAP1_HUMAN
0.503782	-0.0599484	sp|P26038|MOES_HUMAN
0.125032	-0.0599904	sp|P53634|CATC_HUMAN
0.513277	-0.0604458	sp|Q9BXJ9|NAA15_HUMAN
0.579015	-0.0609226	sp|P06744|G6PI_HUMAN;sp|Q8N196|SIX5_HUMAN
0.361615	-0.0609388	sp|Q01081|U2AF1_HUMAN;sp|P0DN76|U2AF5_HUMAN;sp|Q8WU68|U2AF4_HUMAN
0.721251	-0.0610075	sp|Q92538|GBF1_HUMAN
2.00713	-0.0612335	sp|P16885|PLCG2_HUMAN
0.302931	-0.0612617	sp|Q9NRN7|ADPPT_HUMAN
0.200804	-0.061264	sp|O94768|ST17B_HUMAN
0.040112	-0.0613508	sp|Q9GZR2|REXO4_HUMAN
0.472971	-0.0619569	sp|P62249|RS16_HUMAN
0.36456	-0.0620918	sp|P52597|HNRPF_HUMAN
0.787271	-0.0621114	sp|Q15046|SYK_HUMAN
0.328404	-0.0621734	sp|Q6FI81|CPIN1_HUMAN
1.25682	-0.0624166	sp|P35579|MYH9_HUMAN;REV__sp|Q9UKV3|ACINU_HUMAN;sp|P13535|MYH8_HUMAN;sp|Q9Y623|MYH4_HUMAN;sp|P12882|MYH1_HUMAN
0.229751	-0.0624833	sp|P51114|FXR1_HUMAN
0.316427	-0.0626793	sp|Q9BZK7|TBL1R_HUMAN;sp|O60907|TBL1X_HUMAN;sp|Q9BQ87|TBL1Y_HUMAN
0.383813	-0.0627007	sp|P35659|DEK_HUMAN
0.524003	-0.062788	sp|P31942|HNRH3_HUMAN
0.429179	-0.0633659	sp|P49792|RBP2_HUMAN
0.40758	-0.0634079	sp|P43686|PRS6B_HUMAN
0.237352	-0.0635033	sp|Q9NVA2|SEP11_HUMAN;sp|Q92599|SEPT8_HUMAN
0.769017	-0.0637412	sp|P22626|ROA2_HUMAN
0.396389	-0.0640354	sp|O60749|SNX2_HUMAN
0.137312	-0.0642686	sp|Q15291|RBBP5_HUMAN
0.445248	-0.0642738	sp|Q9Y224|RTRAF_HUMAN
0.13743	-0.0644145	sp|Q9Y3I1|FBX7_HUMAN
0.17342	-0.0645905	sp|P62312|LSM6_HUMAN
0.367253	-0.064743	sp|O15400|STX7_HUMAN
0.696818	-0.0648527	sp|P28066|PSA5_HUMAN
0.179414	-0.0649428	sp|Q6JBY9|CPZIP_HUMAN
0.477926	-0.0650854	sp|P30044|PRDX5_HUMAN
0.187184	-0.0651155	sp|Q96JM3|CHAP1_HUMAN
0.221057	-0.0651779	sp|Q9Y508|RN114_HUMAN
0.25689	-0.0652995	sp|O75122|CLAP2_HUMAN
0.238489	-0.0653915	sp|Q13526|PIN1_HUMAN;sp|O15428|PINL_HUMAN
0.078275	-0.0656662	sp|P61962|DCAF7_HUMAN
0.294463	-0.0657926	sp|Q9Y3C1|NOP16_HUMAN
0.188477	-0.0658593	sp|Q14011|CIRBP_HUMAN
0.567382	-0.0658865	sp|P27824|CALX_HUMAN
0.813088	-0.0658984	sp|O15372|EIF3H_HUMAN
0.24696	-0.0659838	sp|P62857|RS28_HUMAN
0.112283	-0.0663714	sp|O94973|AP2A2_HUMAN
0.496032	-0.0664763	sp|Q13151|ROA0_HUMAN
0.675817	-0.0665855	sp|P40939|ECHA_HUMAN
0.541432	-0.0666723	sp|P55084|ECHB_HUMAN
0.113613	-0.0668902	sp|Q8WW12|PCNP_HUMAN
1.12855	-0.0669432	sp|P13796|PLSL_HUMAN
0.121155	-0.0669518	sp|Q96GX2|A7L3B_HUMAN
0.347835	-0.0672946	sp|P52732|KIF11_HUMAN
0.368712	-0.0673151	sp|Q13428|TCOF_HUMAN
0.175875	-0.0673747	sp|O00154|BACH_HUMAN
0.947361	-0.0674267	sp|Q8WUM4|PDC6I_HUMAN
0.382169	-0.067452	sp|P30085|KCY_HUMAN
0.492517	-0.0675855	sp|P54727|RD23B_HUMAN
0.488218	-0.0676403	sp|Q13595|TRA2A_HUMAN
0.682878	-0.067862	sp|P32119|PRDX2_HUMAN
0.305282	-0.0679874	sp|Q9NQG5|RPR1B_HUMAN
0.198762	-0.0680013	sp|Q8NBF6|AVL9_HUMAN
0.39719	-0.0680337	sp|Q16543|CDC37_HUMAN
0.0915671	-0.0680938	sp|Q86TU7|SETD3_HUMAN
0.208632	-0.0683885	sp|P61225|RAP2B_HUMAN
0.30246	-0.0686231	sp|P80303|NUCB2_HUMAN
0.298151	-0.0686355	sp|Q9H8S9|MOB1A_HUMAN;sp|Q7L9L4|MOB1B_HUMAN
0.397456	-0.0687809	sp|Q92973|TNPO1_HUMAN
0.76406	-0.0687971	sp|Q9HB71|CYBP_HUMAN
0.530185	-0.0688596	sp|P40926|MDHM_HUMAN
0.250746	-0.0689721	sp|Q9Y3Y2|CHTOP_HUMAN
0.159781	-0.0691752	sp|Q9H6V9|LDAH_HUMAN
0.37598	-0.0692801	sp|O75347|TBCA_HUMAN
0.666401	-0.0694861	sp|Q9UKM9|RALY_HUMAN
0.471306	-0.0695744	sp|P52209|6PGD_HUMAN
0.670744	-0.0696807	sp|P30153|2AAA_HUMAN
0.0872321	-0.069849	sp|Q96IU4|ABHEB_HUMAN
0.533821	-0.0703316	sp|P28070|PSB4_HUMAN
0.405782	-0.0703955	sp|P07910|HNRPC_HUMAN;sp|P0DMR1|HNRC4_HUMAN;sp|O60812|HNRC1_HUMAN;sp|B7ZW38|HNRC3_HUMAN;sp|B2RXH8|HNRC2_HUMAN
0.34063	-0.0704126	sp|A0AVT1|UBA6_HUMAN
0.34494	-0.0705271	sp|Q9Y2W2|WBP11_HUMAN
0.357335	-0.0705638	sp|P22059|OSBP1_HUMAN;sp|Q969R2|OSBP2_HUMAN
0.138569	-0.0706639	sp|Q9UBV2|SE1L1_HUMAN
0.447015	-0.0709305	sp|Q14005|IL16_HUMAN
0.300665	-0.0711122	sp|Q6L8Q7|PDE12_HUMAN
0.646761	-0.0711341	sp|Q96RP9|EFGM_HUMAN
0.442555	-0.0712147	sp|P46781|RS9_HUMAN
0.234745	-0.0712929	sp|Q9Y5V0|ZN706_HUMAN
0.359556	-0.071486	sp|Q92974|ARHG2_HUMAN
0.493588	-0.0715108	sp|P00338|LDHA_HUMAN;sp|Q6ZMR3|LDH6A_HUMAN;sp|P07864|LDHC_HUMAN
0.64706	-0.0715313	sp|P47985|UCRI_HUMAN;sp|P0C7P4|UCRIL_HUMAN
0.112428	-0.0715394	sp|P67936|TPM4_HUMAN;sp|P09493|TPM1_HUMAN;sp|Q2TAC2|CCD57_HUMAN
0.0597442	-0.0715785	sp|Q9NPH0|PPA6_HUMAN
0.212431	-0.0715971	sp|P49711|CTCF_HUMAN;sp|Q8NI51|CTCFL_HUMAN
0.480408	-0.0716329	sp|P46777|RL5_HUMAN
0.354751	-0.0716596	sp|P22087|FBRL_HUMAN
0.207495	-0.0716639	sp|P62854|RS26_HUMAN;sp|Q5JNZ5|RS26L_HUMAN
0.517241	-0.0717893	sp|O75821|EIF3G_HUMAN
0.660189	-0.0718479	sp|Q15005|SPCS2_HUMAN
0.122814	-0.0719585	sp|Q9H6S0|YTDC2_HUMAN
0.388129	-0.0720401	sp|P53041|PPP5_HUMAN
0.686871	-0.0720482	sp|Q9UKX7|NUP50_HUMAN
0.221894	-0.0720944	sp|Q15738|NSDHL_HUMAN
0.276388	-0.0722322	sp|Q9NS69|TOM22_HUMAN
0.242798	-0.0722389	sp|Q16629|SRSF7_HUMAN
0.416383	-0.0724621	sp|Q15424|SAFB1_HUMAN
0.198979	-0.0724707	sp|Q8IUI8|CRLF3_HUMAN
0.153063	-0.0724792	sp|Q8IYM9|TRI22_HUMAN
1.03557	-0.0726094	sp|P61604|CH10_HUMAN
0.10301	-0.0728641	sp|P29218|IMPA1_HUMAN
0.363928	-0.0728927	sp|Q9BVP2|GNL3_HUMAN
0.212091	-0.0729375	sp|Q9H4A6|GOLP3_HUMAN
1.77651	-0.0733051	sp|P17844|DDX5_HUMAN
0.145099	-0.0735145	sp|Q96EV2|RBM33_HUMAN
0.243486	-0.0736513	sp|P35269|T2FA_HUMAN
0.0793758	-0.0736699	sp|P27986|P85A_HUMAN
0.787757	-0.0739093	sp|Q96QK1|VPS35_HUMAN
[truncated: 1,065 more rows]

## Sheet: Dataset S4B
Dataset S4B: proteins only identified in DMSO or 1n-treated samples
Proteins identified and quantified only in DMSO treated samples
sp|P51451|BLK_HUMAN
sp|P81605|DCD_HUMAN
sp|Q8WZ64|ARAP2_HUMAN;sp|O60235|TM11D_HUMAN
Proteins identified and quantified only in 1n-treated samples
sp|Q6PD74|AAGAB_HUMAN
sp|Q9BW72|HIG2A_HUMAN
sp|Q9H2G2|SLK_HUMAN
